# Supplementary material for: A sensitive and specific genetically-encoded potassium ion biosensor for in vivo applications across the tree of life
Source: PLoS Biol. 2022 Sep 6;20(9):e3001772. doi: 10.1371/journal.pbio.3001772 (PMC9481166; doi:10.1371/journal.pbio.3001772)
Supplement: S1 Data — (XLSX) [file pbio.3001772.s020.xlsx]

## Sheet: Fig 2D directed evolution
	1.2	1.3.25	1.3.45	1.3.11	1.3.10	1.5.32	1.5.41	1.5.20	1.5.36	1.5.38	1.5.6	1.5.21	1.6.8	1.6.40	1.6.7	1.6.15	1.7.23	1.7.8	1.7.22	1.7.29	1.7.7	1.8.40	1.8.6	1.8.12	1.8.14	1.8.30	1.8.15	1.9.6	1.9.14	1.9.13	1.9.20	1.9.15	1.9.8	2.0.32	2.0.35	2.0.37	2.0.35	2.0.17	2.0.29	2.2.14	2.2.30	2.2.38	2.2.29	2.2.4	2.2.25
1.2	1.8
1.3		1.6	1.6	1.9	2.4
1.5						1.1	1.4	2	2	2.3	2.3	3
1.6													1.8	2.1	2.4	3.5
1.7																	2.5	3	3.3	3.3	7.9
1.8																						10.6	10.8	10.9	12.5	13	15.4
1.9																												8	8.3	8.5	9.4	10.8	14.4
2																																		6.6	5.6	5.4	6	11.2	23
2.2																																								15.4	15.4	15.6	16.5	16.7	20.9

## Sheet: Fig 3A
Wavelength (nm)	0.001 mM K+	150 mM K+
485	29	325
490	47	780
495	98	1948
500	209	4344
505	485	8790
510	786	12552
515	925	13259
520	788	10512
525	638	8229
530	446	6263
535	364	5033
540	307	4472
545	295	4129
550	266	3690
555	235	3292
560	205	2672
565	167	2058
570	124	1535
575	97	1248
580	80	1039
585	59	827
590	52	727
595	41	585
600	45	515
605	33	411
610	26	335
615	25	303
620	18	225
625	18	164
630	14	141
635	12	110
640	9	88
645	4	70
650	8	65

## Sheet: Fig 3B
Wavelength (nm)	0.001 mM K+	150 mM K+
350	4270	1483
355	5902	1819
360	7133	2445
365	10711	3483
370	12837	4115
375	15395	4881
380	17781	5880
385	18969	6059
390	19551	6395
395	21435	7035
400	21750	7085
405	20292	6903
410	18917	6897
415	17068	6424
420	14487	6102
425	12679	6173
430	8676	5276
435	4482	4974
440	2495	5337
445	1318	6341
450	912	7988
455	873	9878
460	989	12456
465	1227	15078
470	1441	17209
475	1785	19062
480	2105	20289
485	2259	22797
490	2443	26379
495	3108	30036
500	3738	30193
505	4340	25315
510	4460	18000
515	3520	10473

## Sheet: Fig 3C 2-P
	K+-free	K+-saturated	F2,sat/F2,free
680	1.86628	3.22253	1.72671
684	1.64035	2.24823	1.37058
688	1.60659	1.45588	0.906193
692	1.7074	1.14581	0.671085
696	1.85387	1.02364	0.552164
700	1.92201	0.94029	0.489222
704	2.21535	1.00032	0.45154
708	2.25457	1.01625	0.450751
712	2.54272	1.12382	0.441976
716	2.79556	1.19091	0.426001
720	3.03514	1.28297	0.422705
724	3.36297	1.39651	0.415261
728	3.46617	1.48956	0.429742
732	3.79222	1.62172	0.427644
736	3.90627	1.6516	0.422807
740	3.6395	1.58796	0.436313
744	4.20989	1.80144	0.427907
748	4.40591	1.90464	0.432292
752	4.77233	2.03302	0.426002
756	4.42765	1.91017	0.431418
760	4.62283	2.02868	0.438839
764	4.69437	2.06165	0.439175
768	4.88538	2.14764	0.439606
772	4.86672	2.11857	0.435318
776	5.05564	2.22476	0.440055
780	5.00558	2.18982	0.437476
784	5.23509	2.33262	0.445574
788	5.22066	2.32291	0.444946
792	5.27244	2.39715	0.454657
796	5.24762	2.42122	0.461394
800	5.19996	2.45085	0.471321
804	5.04317	2.42999	0.481838
808	4.8593	2.39414	0.492692
812	4.75373	2.39501	0.503817
816	4.3995	2.33652	0.531088
820	4.15251	2.24928	0.541668
824	3.86896	2.20737	0.570533
828	3.58441	2.19658	0.612815
832	3.4224	2.2013	0.643204
836	3.14661	2.18025	0.692889
840	2.99546	2.17009	0.72446
844	2.72038	2.1723	0.798528
848	2.43513	2.1901	0.899377
852	2.12029	2.24706	1.05979
856	1.79282	2.20177	1.2281
860	1.5509	2.24362	1.44666
864	1.29194	2.3147	1.79165
868	0.98474	2.2698	2.30497
872	0.79723	2.45968	3.08528
876	0.61264	2.44543	3.99163
880	0.4488	2.4873	5.54211
884	0.3684	2.65907	7.21789
888	0.31247	2.80545	8.9783
892	0.26377	2.96592	11.2443
896	0.23901	3.17902	13.3008
900	0.23796	3.43047	14.4162
904	0.21616	3.44218	15.9242
908	0.20956	3.59509	17.1554
912	0.20919	3.66654	17.5273
916	0.21153	3.73569	17.6603
920	0.21695	3.7994	17.5128
924	0.22636	3.85878	17.0471
928	0.24118	4.04488	16.7712
932	0.2565	4.1183	16.0557
936	0.2684	4.13798	15.4172
940	0.26823	4.08953	15.2464
944	0.26969	3.99876	14.8272
948	0.27749	3.94021	14.1995
952	0.27426	3.66672	13.3695
956	0.27042	3.55234	13.1364
960	0.25984	3.53496	13.6044
964	0.2509	3.47978	13.8692
968	0.24261	3.43376	14.1534
972	0.23359	3.47529	14.8777
976	0.22643	3.59309	15.8684
980	0.22522	3.59883	15.9792
984	0.23668	3.59054	15.1704
988	0.22892	3.45017	15.0715
992	0.22177	3.27922	14.7866
996	0.21798	3.19997	14.6801
1000	0.22866	3.00289	13.1326
1004	0.22379	2.75022	12.2893
1008	0.22426	2.53359	11.2976
1012	0.22183	2.28415	10.2968
1016	0.21535	1.91932	8.91256
1020	0.19677	1.58455	8.0528
1024	0.17547	1.2245	6.9784
1028	0.15297	0.92461	6.04439
1032	0.12277	0.65106	5.30309
1036	0.08692	0.39635	4.55994
1040	0.06032	0.27182	4.5063
1044	0.03949	0.17484	4.42745
1048	0.02455	0.10416	4.24277
1052	0.0153	0.06362	4.15817
1056	0.00929	0.0401	4.31647
1060	0.00619	0.02716	4.38772
1064	0.00427	0.01831	4.28806
1068	0.00281	0.01334	4.74733
1072	0.00226	0.00965	4.26991
1076	0.00167	0.00742	4.44311
1080	0.00107	0.00451	4.21495
1084	0.000764	0.00383	5.01294
1088	0.000637	0.00305	4.79001
1092	0.000525	0.00222	4.22645
1096	0.000547	0.00199	3.63574

## Sheet: Fig 3D
[K+] mM	Na+			K+
0.001	0.989658	1.08433	0.926014	1.00361	0.994948	1.00144
0.003	1.02705	1.06126	1.03103	1.36088	1.34139	1.30134
0.01	1.03023	0.952267	0.92681	0.999278	1.01444	0.992782
0.03	1.01193	0.881464	0.870326	1.33706	1.33815	1.23638
0.1	1.03262	0.940334	0.931583	1.1411	1.12703	1.09347
0.3	1.03023	0.988862	0.991249	1.33273	1.28834	1.28293
1	0.992045	0.937947	0.885442	2.31685	2.27788	2.08625
3	0.974543	0.899761	0.924423	3.72212	3.68856	3.48611
10	1.01432	1.02068	0.86078	7.8838	7.73764	7.18116
30	0.928401	0.940334	0.920446	10.6445	10.6759	10.1075
100	0.455052	0.534606	0.614956	14.0657	13.939	13.8091
150	0.554495	0.669053	0.67144	14.4446	14.6568	14.3547
Means and standard deviations for the plot were calculated based on the triplicate values above.

## Sheet: Fig 3E
	10 mM HEPES			150 mM KCl			10 mM MgCl2			10 mM CaCl2			10 mM BaCl			5 mM RbCl			5 mM CsCl			5 mM LiCl			5 mM NH4Cl			5 M ZnCl2
GINKO2	1.00192	0.988484	1.0096	12.9709	13.2043	13.7497	1.24102	1.11379	1.07815	1.32054	1.21004	1.1807	1.24541	1.18481	1.18481	6.12915	5.66877	5.60186	1.48177	1.64711	1.66466	1.08007	1.09707	1.04579	1.57636	1.54483	1.48944	0.983538	0.943769	0.973924
Means and standard deviations for the plot were calculated based on the triplicate values above.

## Sheet: Fig 3F
	GINKO1 100 mM K+			GINKO1 0 mM K+			GINKO2 0 mM K+			GINKO2 100 mM K+
4.35	12.3789	11.5873	11.5873
5.66	18.7526	19.5442	19.5032
6.04	21.2638	21.5231	21.3457
6.43	25.3992	25.4674	25.3992
6.91	36.2085	38.2285	36.7272
7.44	59.5878	60.9799	59.1784
7.92	81.575	82.9535	81.4795
8.33	91.2652	92.8757	93.8037
8.71	98.4032	99.8226	97.6798
9.07	97.1339	101.965	100.778
9.42	100.3	98.5124	101.187
5.24				9.04872	8.57104	8.69387
5.67				10.5364	10.3726	11.1915
6.08				12.9384	11.8739	11.4099
6.52				16.0912	14.972	14.4261
6.96				23.5021	23.857	22.5194
7.49				29.5892	27.5283	28.4564
8.04				54.2241	54.2105	53.8147
8.49				59.929	58.4414	58.223
8.96				72.5536	72.5399	73.3861
9.47				72.731	70.1788	68.6093
9.93				78.7498	80.2784	77.7262
5							5.18963	5.18722	4.975	29.129	28.8806	29.3798
5.5							5.54172	5.56342	5.29333	30.6531	28.4369	29.592
6							5.96374	5.66712	5.78046	37.7864	38.0179	37.9745
6.5							6.27	6.02885	5.7057	52.1688	50.6182	49.5812
7							6.50151	6.17595	5.96856	71.6565	69.5777	69.5247
7.5							7.36725	7.40825	6.77642	87.9536	85.3661	84.4931
8							7.59876	7.55776	7.29732	94.308	94.4262	93.1505
8.5							8.06901	8.19682	8.15341	98.3594	96.3193	95.8876
9							8.76353	8.7563	8.151	100.086	97.8096	6.20007
9.5							8.87446	8.62849	8.61884	99.8039	99.9269	98.0459
10							8.78765	8.9878	8.19682	101.181	100.455	98.3643
Means and standard deviations for the plot were calculated based on the triplicate values above.

## Sheet: Fig 3G
Concentration (mM)	Kfast
20	8.448	0.02204	3
40	8.629	0.04626	3
60	9.197	0.05053	3
80	9.881	0.01464	3
100	10.57	0.03329	3
120	11.28	0.04604	3
The data above was extracted from the two-phase fitting of the table below
The two-phase fitting was performed on the data points below.
Time (s)	20mM			40mM			60mM			80mM			100mM			120mM
0.01	3.21571	3.1984	3.23417	3.27337	3.21901	3.27048	3.29939	3.28739	3.30812	3.34776	3.34676	3.30116	3.36597	3.37991	3.37103	3.52387	3.74265	3.41668
0.02	3.48148	3.45641	3.49792	3.60754	3.55221	3.61106	3.69359	3.67802	3.69943	3.79152	3.79012	3.73834	3.84821	3.86867	3.85918	4.0401	4.20671	3.93636
0.03	3.71112	3.6893	3.73288	3.90813	3.84742	3.91342	4.04055	4.02402	4.04272	4.18056	4.17737	4.1241	4.26914	4.29714	4.28515	4.49362	4.66153	4.38628
0.04	3.96007	3.91908	3.95808	4.19228	4.14561	4.21451	4.38236	4.36535	4.3425	4.5303	4.53059	4.50318	4.65921	4.68527	4.67586	4.9597	5.00316	4.79696
0.05	4.19713	4.13367	4.15892	4.45595	4.4331	4.49037	4.6947	4.67861	4.64074	4.86157	4.85771	4.84994	5.01862	5.04917	5.03549	5.3761	5.34044	5.19375
0.06	4.39035	4.32968	4.34523	4.69884	4.68416	4.73742	4.97301	4.9573	4.91882	5.16962	5.16134	5.15844	5.33877	5.37543	5.35909	5.71074	5.73943	5.53972
0.07	4.5583	4.50733	4.52102	4.92619	4.91301	4.96675	5.22901	5.21143	5.17142	5.44283	5.43308	5.43278	5.62984	5.6664	5.64793	6.01176	6.09197	5.84287
0.08	4.72134	4.66565	4.67888	5.12881	5.11565	5.17127	5.45775	5.44123	5.39958	5.6908	5.67885	5.67681	5.8894	5.9277	5.90739	6.2851	6.36223	6.11808
0.09	4.86885	4.81217	4.82677	5.31517	5.30179	5.35893	5.66348	5.6483	5.60728	5.91274	5.89833	5.89739	6.12191	6.16223	6.14048	6.52084	6.60623	6.35605
0.1	5.00309	4.94728	4.96224	5.48282	5.47242	5.52998	5.853	5.8383	5.79533	6.11175	6.09521	6.09691	6.32983	6.36879	6.34908	6.73409	6.83214	6.56926
0.11	5.12371	5.06996	5.08811	5.64058	5.62756	5.68534	6.02788	6.01001	5.96443	6.2953	6.27559	6.27849	6.51397	6.55723	6.53589	6.9252	7.03231	6.76338
0.12	5.23725	5.18296	5.20008	5.78411	5.76884	5.83101	6.18397	6.16584	6.11954	6.45703	6.4368	6.44012	6.68148	6.72655	6.70463	7.09149	7.21237	6.93036
0.13	5.33934	5.28495	5.30555	5.91239	5.89948	5.96315	6.32754	6.30642	6.26056	6.60601	6.58371	6.58625	6.83071	6.87613	6.85125	7.23944	7.36579	7.08191
0.14	5.43656	5.38208	5.40143	6.03329	6.02072	6.08309	6.45716	6.43786	6.3876	6.7392	6.71594	6.71854	6.9631	7.01009	6.98663	7.3742	7.50148	7.21636
0.15	5.52109	5.46857	5.48675	6.14232	6.1285	6.1932	6.57287	6.55547	6.50533	6.85662	6.83546	6.83945	7.084	7.13091	7.10877	7.49053	7.62367	7.33656
0.16	5.60072	5.54959	5.57031	6.24139	6.22871	6.29559	6.68094	6.66098	6.61244	6.96653	6.9464	6.94835	7.19321	7.24122	7.21829	7.59626	7.73268	7.44488
0.17	5.67457	5.62368	5.6419	6.33248	6.32004	6.3908	6.77843	6.75962	6.70718	7.06674	7.04702	7.04807	7.29033	7.33847	7.31502	7.69222	7.8278	7.5427
0.18	5.73981	5.69015	5.70987	6.4203	6.40543	6.47382	6.86694	6.84801	6.79712	7.15549	7.13551	7.13712	7.37691	7.42796	7.40356	7.77924	7.91197	7.62802
0.19	5.80098	5.75292	5.77441	6.4938	6.48246	6.55117	6.95147	6.93153	6.87753	7.23713	7.21444	7.21948	7.45983	7.50626	7.48263	7.85571	7.99132	7.70844
0.2	5.85901	5.80893	5.82878	6.56705	6.5518	6.62251	7.02455	7.0051	6.95312	7.31363	7.28874	7.29138	7.52802	7.57822	7.55488	7.92312	8.06231	7.77931
0.21	5.90907	5.86321	5.88296	6.63141	6.61978	6.68975	7.09435	7.07552	7.01921	7.38041	7.35729	7.35964	7.59533	7.64591	7.62008	7.98651	8.12216	7.84147
0.22	5.95968	5.9117	5.93193	6.69287	6.67937	6.7503	7.15759	7.1367	7.08228	7.4405	7.41794	7.42173	7.6524	7.70403	7.68008	8.04372	8.18	7.90213
0.23	6.00311	5.95522	5.97556	6.74954	6.73516	6.80734	7.21183	7.1936	7.1373	7.49432	7.47369	7.47667	7.70595	7.75541	7.735	8.09495	8.22853	7.95026
0.24	6.04343	5.99527	6.01874	6.79881	6.78472	6.85972	7.26664	7.24636	7.18829	7.54507	7.52289	7.52751	7.75215	7.80715	7.78315	8.13866	8.27526	7.99925
0.25	6.08202	6.03421	6.0556	6.84445	6.83416	6.90567	7.31509	7.29438	7.23684	7.59497	7.57085	7.57497	7.79823	7.84896	7.8267	8.17778	8.31396	8.03992
0.26	6.11357	6.06857	6.09035	6.88861	6.87535	6.95018	7.35914	7.33813	7.27938	7.63473	7.61358	7.61603	7.83642	7.8892	7.86685	8.21438	8.35182	8.07805
0.27	6.14593	6.09889	6.12201	6.92664	6.91573	6.99266	7.40016	7.37946	7.3217	7.67184	7.65167	7.65592	7.87243	7.92507	7.90255	8.25003	8.38375	8.11429
0.28	6.17566	6.12995	6.15211	6.9645	6.95384	7.02917	7.43737	7.41532	7.35756	7.70758	7.68528	7.69038	7.90794	7.961	7.93657	8.2804	8.4129	8.14838
0.29	6.20315	6.15738	6.18177	7.00057	6.98496	7.06367	7.47201	7.44917	7.3916	7.74224	7.71793	7.72199	7.93737	7.98927	7.96546	8.30568	8.44133	8.17621
0.3	6.22722	6.18224	6.20578	7.03221	7.01985	7.09236	7.50083	7.48089	7.42211	7.77028	7.75045	7.75335	7.96387	8.01489	7.9932	8.33061	8.46582	8.20056
0.31	6.25068	6.2066	6.22819	7.06016	7.04514	7.12474	7.53293	7.51025	7.45046	7.79787	7.77673	7.78118	7.98868	8.0446	8.01949	8.35355	8.4891	8.22436
0.32	6.27244	6.2298	6.24968	7.08733	7.07268	7.15176	7.55851	7.53647	7.47816	7.824	7.80101	7.80668	8.01191	8.06623	8.04138	8.37783	8.50965	8.24536
0.33	6.29437	6.24936	6.2696	7.11292	7.0981	7.17613	7.58497	7.56081	7.50146	7.84809	7.825	7.82935	8.03363	8.08858	8.06288	8.39531	8.52765	8.26864
0.34	6.31027	6.26784	6.2898	7.13083	7.12185	7.19967	7.60829	7.585	7.52347	7.86935	7.84839	7.84983	8.05503	8.10786	8.0856	8.41189	8.54331	8.28618
0.35	6.32727	6.28539	6.30634	7.15509	7.14408	7.22111	7.6284	7.60628	7.54726	7.8875	7.86629	7.86839	8.07235	8.12731	8.10384	8.42761	8.56025	8.30531
0.36	6.3442	6.30065	6.32298	7.1755	7.16358	7.24191	7.64939	7.62478	7.56661	7.90694	7.88403	7.8879	8.08855	8.14206	8.11827	8.44327	8.57657	8.31932
0.37	6.35913	6.31345	6.33849	7.1941	7.18421	7.26103	7.66586	7.64371	7.58383	7.92354	7.90062	7.9048	8.10483	8.15909	8.135	8.45549	8.59035	8.33405
0.38	6.37138	6.33071	6.35105	7.21063	7.19895	7.28019	7.68516	7.6621	7.59815	7.93859	7.91572	7.92107	8.11981	8.17395	8.14731	8.46837	8.60132	8.34767
0.39	6.38505	6.34235	6.36425	7.2281	7.21395	7.29753	7.70051	7.67833	7.61612	7.95335	7.92901	7.93651	8.13378	8.18829	8.1601	8.4796	8.6117	8.36228
0.4	6.39662	6.35436	6.37733	7.24126	7.23104	7.31231	7.71457	7.69221	7.62976	7.96821	7.94494	7.94858	8.14357	8.19949	8.17496	8.49215	8.62279	8.37363
0.41	6.40805	6.3677	6.3904	7.25682	7.24569	7.32415	7.7274	7.70631	7.64272	7.98097	7.95686	7.96311	8.15616	8.21152	8.18703	8.50056	8.62998	8.38585
0.42	6.41845	6.37696	6.39769	7.26928	7.25756	7.33876	7.74231	7.71744	7.65564	7.99146	7.97173	7.9748	8.16684	8.22328	8.19689	8.50914	8.63927	8.39683
0.43	6.42696	6.38476	6.40772	7.28359	7.26933	7.34931	7.75721	7.72963	7.66979	8.00371	7.9828	7.98537	8.17757	8.23479	8.20917	8.51672	8.64922	8.40655
0.44	6.43332	6.39555	6.41698	7.29414	7.28285	7.36296	7.76816	7.74352	7.67902	8.01533	7.99506	7.99697	8.18829	8.24265	8.21734	8.52568	8.65531	8.41683
0.45	6.44463	6.40305	6.42627	7.30498	7.29301	7.37609	7.77699	7.75386	7.69078	8.02436	8.00266	8.00554	8.19631	8.25516	8.22688	8.53596	8.66429	8.42383
0.46	6.45168	6.41289	6.43333	7.31438	7.30132	7.38422	7.78752	7.76386	7.70094	8.03397	8.01187	8.0167	8.20491	8.261	8.23738	8.54051	8.67041	8.43379
0.47	6.46082	6.41843	6.44143	7.32357	7.31299	7.39323	7.79579	7.77373	7.71034	8.04206	8.02171	8.02643	8.21505	8.26948	8.24259	8.54859	8.67811	8.44109
0.48	6.46768	6.4253	6.44775	7.33334	7.32141	7.40281	7.80749	7.78025	7.71826	8.05115	8.02877	8.03375	8.22309	8.27832	8.25128	8.55475	8.6842	8.45067
0.49	6.47244	6.43328	6.45528	7.34269	7.32977	7.41096	7.81379	7.7897	7.7285	8.05996	8.04053	8.04214	8.22907	8.28464	8.2594	8.56161	8.68785	8.45605
0.5	6.47996	6.43824	6.46134	7.35149	7.33819	7.41846	7.82465	7.79891	7.7356	8.07028	8.04569	8.04972	8.2356	8.29367	8.26764	8.56633	8.69302	8.46299
0.51	6.48391	6.4446	6.46756	7.35672	7.34486	7.42781	7.82954	7.80845	7.74354	8.0754	8.05259	8.05856	8.24157	8.30112	8.27633	8.57163	8.69646	8.47128
0.52	6.48924	6.44947	6.47426	7.36563	7.35235	7.43328	7.83792	7.81422	7.75206	8.08158	8.05995	8.06417	8.25101	8.30816	8.28186	8.57614	8.7003	8.47688
0.53	6.49557	6.45492	6.47836	7.3723	7.36139	7.44218	7.84405	7.82169	7.75856	8.08958	8.0671	8.07079	8.25741	8.31451	8.28707	8.5826	8.70747	8.48221
0.54	6.4993	6.46051	6.48485	7.37895	7.36649	7.44689	7.85361	7.82523	7.76496	8.09616	8.07303	8.07567	8.26365	8.31987	8.29181	8.58469	8.71029	8.4868
0.55	6.50335	6.46303	6.48857	7.38547	7.37388	7.45501	7.85708	7.83256	7.77034	8.10145	8.08188	8.08477	8.26988	8.32648	8.30171	8.59195	8.71552	8.49357
0.56	6.50856	6.47057	6.49332	7.39051	7.37794	7.46094	7.86572	7.84197	7.77411	8.108	8.08398	8.0876	8.2766	8.33155	8.30407	8.59713	8.71959	8.50241
0.57	6.51305	6.47209	6.49647	7.39936	7.38376	7.46567	7.87069	7.84783	7.78276	8.11379	8.09238	8.0941	8.27704	8.33674	8.30977	8.60168	8.72517	8.50496
0.58	6.51634	6.47861	6.49969	7.40449	7.39207	7.47308	7.8752	7.85187	7.78667	8.11912	8.09679	8.10222	8.28601	8.34354	8.31626	8.6042	8.72562	8.51079
0.59	6.52061	6.48181	6.506	7.40797	7.39597	7.47714	7.88118	7.85664	7.79535	8.12453	8.10214	8.1063	8.29132	8.34846	8.32243	8.60869	8.73222	8.51499
0.6	6.5226	6.48633	6.50815	7.41364	7.40021	7.48348	7.88838	7.86492	7.79829	8.13213	8.1088	8.11101	8.29809	8.35414	8.32773	8.61071	8.7379	8.52232
0.61	6.53013	6.48947	6.51208	7.4159	7.40562	7.48768	7.89264	7.86782	7.8041	8.13494	8.11046	8.11766	8.30038	8.35651	8.33381	8.61723	8.74039	8.52693
0.62	6.52947	6.49224	6.51682	7.42347	7.41101	7.49211	7.89722	7.87466	7.80962	8.14177	8.11646	8.12186	8.30757	8.36306	8.3383	8.6206	8.74486	8.53
0.63	6.53361	6.49615	6.51884	7.4271	7.41448	7.49715	7.90288	7.87731	7.81392	8.14331	8.12008	8.12542	8.31055	8.36687	8.34311	8.62443	8.74701	8.53613
0.64	6.53789	6.50167	6.52133	7.43261	7.4195	7.50142	7.90736	7.88446	7.81871	8.14797	8.12622	8.13014	8.3174	8.37409	8.3475	8.62596	8.74675	8.53771
0.65	6.53907	6.50284	6.52506	7.43538	7.42217	7.50496	7.91023	7.89009	7.82132	8.15398	8.1311	8.13605	8.32152	8.37754	8.35175	8.62795	8.75389	8.54533
0.66	6.54256	6.50508	6.52723	7.43954	7.43056	7.51149	7.91468	7.89504	7.8267	8.15708	8.1361	8.13865	8.32479	8.38375	8.35465	8.63405	8.75301	8.55017
0.67	6.54569	6.5079	6.53229	7.44385	7.4325	7.51445	7.91939	7.89692	7.82996	8.16298	8.14313	8.14435	8.33014	8.38478	8.36027	8.63683	8.75787	8.5563
0.68	6.54642	6.50973	6.53304	7.44945	7.43373	7.52027	7.92478	7.90276	7.83644	8.16601	8.1434	8.14957	8.33387	8.3902	8.36496	8.64023	8.75714	8.55782
0.69	6.54939	6.51337	6.5364	7.4505	7.43897	7.52337	7.92894	7.90466	7.84158	8.17337	8.14944	8.15218	8.33723	8.39525	8.36803	8.64485	8.75884	8.56205
0.7	6.55326	6.51561	6.53933	7.45579	7.4436	7.52617	7.93191	7.90835	7.84404	8.17628	8.15264	8.15823	8.34018	8.39884	8.37246	8.6493	8.7617	8.56553
0.71	6.55551	6.51922	6.54383	7.4579	7.44621	7.5314	7.93655	7.91376	7.84817	8.17761	8.158	8.15897	8.34552	8.40293	8.37644	8.65087	8.76357	8.57129
0.72	6.55835	6.52172	6.54537	7.46361	7.44998	7.53535	7.94122	7.91687	7.85058	8.18493	8.16057	8.16393	8.35331	8.40566	8.37868	8.65558	8.76437	8.57532
0.73	6.55911	6.52577	6.54725	7.46665	7.45297	7.53676	7.94126	7.92117	7.85571	8.18888	8.16637	8.1674	8.3563	8.41112	8.38483	8.65824	8.76786	8.57693
0.74	6.56277	6.52611	6.54889	7.46997	7.45589	7.54025	7.94636	7.92268	7.85934	8.19283	8.16902	8.17231	8.35847	8.41453	8.38951	8.66285	8.76815	8.58285
0.75	6.56419	6.52897	6.5516	7.47024	7.46195	7.54408	7.95228	7.92701	7.86456	8.19503	8.17432	8.17703	8.36127	8.41739	8.39309	8.66427	8.76924	8.58572
0.76	6.56495	6.53133	6.55325	7.47577	7.46075	7.54706	7.95876	7.92994	7.86779	8.19824	8.17597	8.18091	8.36699	8.42335	8.3975	8.66694	8.77229	8.59083
0.77	6.56716	6.53276	6.55733	7.48016	7.46606	7.54929	7.95885	7.93538	7.87041	8.20285	8.18125	8.18587	8.36974	8.42591	8.40084	8.6717	8.77833	8.59382
0.78	6.56964	6.53489	6.5589	7.48314	7.46863	7.55464	7.9607	7.93846	7.87409	8.20628	8.18243	8.18635	8.37519	8.43022	8.40485	8.67079	8.77762	8.59824
0.79	6.56966	6.53683	6.56146	7.48555	7.47263	7.55869	7.96504	7.94192	7.87849	8.21037	8.18653	8.19189	8.37716	8.43327	8.40844	8.67621	8.77836	8.60297
0.8	6.57324	6.53944	6.56453	7.48883	7.47591	7.55723	7.96751	7.9466	7.8804	8.21458	8.19037	8.19461	8.38039	8.43817	8.41059	8.67823	8.77796	8.60736
0.81	6.5748	6.54102	6.56467	7.49272	7.47847	7.55887	7.97364	7.94946	7.88174	8.21705	8.19409	8.19881	8.38311	8.44113	8.41669	8.68304	8.7783	8.60825
0.82	6.57561	6.54322	6.56732	7.4948	7.4826	7.56502	7.97632	7.95347	7.88591	8.2211	8.19882	8.20082	8.38577	8.44532	8.41846	8.68557	8.78211	8.61103
0.83	6.58103	6.54532	6.56752	7.49652	7.48698	7.5668	7.9787	7.95661	7.89025	8.22426	8.20278	8.20427	8.39333	8.45212	8.42322	8.68562	8.78046	8.61604
0.84	6.57899	6.54874	6.57151	7.49885	7.48582	7.57202	7.98123	7.95741	7.89459	8.22656	8.20514	8.20885	8.3961	8.45218	8.42561	8.6905	8.7826	8.61938
0.85	6.58037	6.54832	6.57133	7.50233	7.48931	7.57298	7.98429	7.96012	7.89454	8.23061	8.20886	8.2111	8.39858	8.45738	8.43032	8.69111	8.78334	8.62482
0.86	6.58391	6.5501	6.57304	7.50672	7.49381	7.5765	7.98697	7.96436	7.89928	8.23757	8.21264	8.2154	8.40253	8.45982	8.43292	8.69465	8.78167	8.6303
0.87	6.58526	6.55333	6.57785	7.50769	7.49513	7.5768	7.99036	7.96806	7.90248	8.23849	8.21313	8.21833	8.40512	8.46267	8.43717	8.697	8.78107	8.63034
0.88	6.5892	6.5565	6.57695	7.51006	7.49669	7.58158	7.99555	7.97143	7.90439	8.24055	8.21824	8.22088	8.4101	8.46395	8.43875	8.70282	8.78333	8.63642
0.89	6.58884	6.55576	6.57975	7.51485	7.49961	7.58403	7.99712	7.97427	7.90918	8.24447	8.21864	8.22515	8.41058	8.46743	8.4417	8.70266	8.78563	8.63791
0.9	6.58949	6.55862	6.58037	7.51573	7.50397	7.58844	8.00085	7.97629	7.91142	8.24762	8.22513	8.23143	8.41736	8.47202	8.44803	8.70506	8.78201	8.64003
0.91	6.59247	6.5585	6.5823	7.51907	7.50707	7.58978	8.00284	7.98073	7.91337	8.2523	8.2267	8.23081	8.41974	8.47728	8.45154	8.70874	8.7828	8.64452
0.92	6.59452	6.56103	6.58441	7.52162	7.51011	7.59495	8.00794	7.98327	7.91699	8.25491	8.23156	8.23285	8.42383	8.47769	8.45281	8.71049	8.78298	8.64719
0.93	6.59545	6.56205	6.58403	7.52266	7.51098	7.59402	8.00986	7.98662	7.92035	8.25727	8.2344	8.23625	8.42536	8.48194	8.45737	8.71302	8.7819	8.65067
0.94	6.59512	6.5632	6.59008	7.52682	7.51354	7.59685	8.0134	7.98791	7.92214	8.26003	8.23547	8.2387	8.42865	8.48518	8.46062	8.71556	8.78164	8.65475
0.95	6.59853	6.56611	6.58895	7.53081	7.51709	7.60058	8.01526	7.991	7.92758	8.26294	8.24065	8.24586	8.43363	8.49027	8.46171	8.71718	8.77987	8.65942
0.96	6.60007	6.56818	6.59353	7.53016	7.51779	7.6006	8.01521	7.99498	7.92842	8.26563	8.24348	8.2467	8.43505	8.49173	8.46541	8.72115	8.77802	8.66265
0.97	6.60222	6.56806	6.59439	7.53416	7.52185	7.60534	8.01939	7.9971	7.93321	8.26997	8.2473	8.25001	8.439	8.49306	8.46687	8.72398	8.78106	8.6656
0.98	6.60219	6.57114	6.5952	7.53714	7.52512	7.60454	8.02231	8.00063	7.93477	8.27219	8.25136	8.25158	8.4427	8.50076	8.47242	8.72888	8.77848	8.67032
0.99	6.60693	6.57002	6.59646	7.5384	7.52457	7.61055	8.02472	8.0015	7.9374	8.27563	8.25261	8.25706	8.44416	8.50311	8.47291	8.72996	8.78001	8.67288
1	6.6045	6.57382	6.59822	7.54104	7.52961	7.61197	8.02849	8.00497	7.94028	8.27907	8.25544	8.25877	8.44622	8.50391	8.47968	8.73342	8.78082	8.67403
1.01	6.6053	6.57625	6.6001	7.5426	7.52921	7.61319	8.03062	8.00653	7.94292	8.27957	8.25847	8.26239	8.44911	8.50808	8.48171	8.73469	8.77954	8.67851
1.02	6.6082	6.57656	6.59941	7.54479	7.53382	7.61777	8.03545	8.0113	7.94418	8.28561	8.26162	8.26694	8.4523	8.51015	8.4852	8.7345	8.78201	8.681
1.03	6.60944	6.57823	6.60335	7.54784	7.53404	7.61934	8.03791	8.01187	7.94817	8.2869	8.26247	8.26863	8.45424	8.51443	8.48522	8.73889	8.78549	8.68367
1.04	6.61038	6.58096	6.60452	7.55288	7.5383	7.62045	8.03881	8.0157	7.9514	8.29104	8.26804	8.26951	8.46116	8.51788	8.49075	8.74395	8.7825	8.68756
1.05	6.61094	6.58226	6.60544	7.55046	7.53788	7.62293	8.04095	8.0191	7.95474	8.2933	8.27077	8.27488	8.46317	8.51968	8.49247	8.74527	8.78388	8.69034
1.06	6.61151	6.5831	6.60635	7.55361	7.54436	7.62572	8.04328	8.02119	7.95779	8.29405	8.27117	8.27513	8.46789	8.52238	8.49753	8.74869	8.78348	8.69429
1.07	6.61617	6.58218	6.60568	7.55486	7.54278	7.6271	8.04959	8.02314	7.95983	8.29759	8.27463	8.28131	8.47005	8.52465	8.49981	8.7506	8.78366	8.69535
1.08	6.61616	6.58486	6.60921	7.56201	7.54515	7.62851	8.04958	8.02781	7.96065	8.30004	8.27677	8.28325	8.47352	8.52855	8.50154	8.75259	8.78733	8.69818
1.09	6.61802	6.58679	6.61244	7.56112	7.55091	7.6314	8.05067	8.02937	7.96244	8.30275	8.28287	8.28695	8.47406	8.5336	8.50636	8.75478	8.78741	8.70636
1.1	6.61919	6.5886	6.61278	7.56467	7.55023	7.63452	8.05622	8.03281	7.96401	8.30681	8.28337	8.2886	8.47831	8.53736	8.50972	8.75638	8.79049	8.70643
1.11	6.61993	6.59268	6.61297	7.56641	7.55197	7.63587	8.0581	8.03367	7.96792	8.30851	8.28761	8.28845	8.48123	8.54089	8.51333	8.76123	8.78901	8.70764
1.12	6.62348	6.59171	6.61542	7.56623	7.55556	7.63629	8.06021	8.03655	7.97212	8.30966	8.28973	8.29409	8.48333	8.54156	8.51271	8.76333	8.79296	8.70915
1.13	6.62222	6.59086	6.61849	7.56779	7.55729	7.64054	8.06553	8.03783	7.97282	8.31603	8.29203	8.29592	8.48614	8.54324	8.51693	8.7653	8.79542	8.71534
1.14	6.62307	6.59626	6.61679	7.57219	7.56005	7.64315	8.06494	8.04274	7.97502	8.31765	8.29452	8.29858	8.48654	8.54555	8.52048	8.76996	8.79776	8.71642
1.15	6.62556	6.59646	6.62057	7.57328	7.56258	7.64508	8.06609	8.04352	7.97689	8.31975	8.29736	8.30115	8.49352	8.55035	8.52145	8.77087	8.79754	8.71959
1.16	6.6253	6.599	6.62068	7.57656	7.5643	7.64751	8.07031	8.04767	7.98014	8.32313	8.30135	8.30546	8.49626	8.54939	8.52382	8.77182	8.80149	8.72286
1.17	6.62776	6.59685	6.62126	7.57887	7.56554	7.6482	8.07356	8.04934	7.98255	8.32844	8.30142	8.30642	8.49546	8.55482	8.52942	8.77667	8.80213	8.72661
1.18	6.62841	6.59896	6.6222	7.57862	7.56777	7.65047	8.0748	8.05185	7.98615	8.32882	8.30504	8.30752	8.49946	8.55511	8.53127	8.77707	8.80373	8.72694
1.19	6.62881	6.60059	6.62371	7.58206	7.56938	7.65343	8.07719	8.05463	7.98609	8.32897	8.30841	8.31169	8.502	8.55697	8.53522	8.77761	8.80621	8.73268
1.2	6.63201	6.60211	6.62662	7.58246	7.57098	7.65436	8.07947	8.05672	7.99011	8.333	8.31129	8.31361	8.5061	8.56248	8.53797	8.78165	8.80814	8.7347
1.21	6.6314	6.60411	6.62624	7.58624	7.57194	7.66045	8.08226	8.05953	7.99303	8.33606	8.3113	8.31523	8.50794	8.56316	8.53969	8.78484	8.8097	8.73604
1.22	6.63497	6.60569	6.62997	7.58854	7.57689	7.6595	8.08796	8.06129	7.99532	8.33871	8.31563	8.31821	8.50922	8.57076	8.54257	8.78819	8.81345	8.73978
1.23	6.63374	6.60637	6.63014	7.59111	7.57886	7.66161	8.08647	8.06444	7.9978	8.34134	8.31838	8.32313	8.51545	8.57045	8.54443	8.7895	8.81373	8.7415
1.24	6.63614	6.60733	6.63043	7.59136	7.57937	7.66317	8.08841	8.06653	8.00114	8.34415	8.31904	8.32314	8.51463	8.57443	8.54814	8.79214	8.81584	8.74659
1.25	6.63741	6.6079	6.63112	7.5943	7.58293	7.66573	8.0935	8.06873	7.99986	8.34593	8.32274	8.32814	8.52115	8.57549	8.54913	8.7934	8.81876	8.74678
1.26	6.63866	6.61019	6.63408	7.59571	7.58499	7.66922	8.09422	8.07268	8.00564	8.34814	8.32537	8.32952	8.52272	8.58082	8.55191	8.79564	8.82252	8.75146
1.27	6.6373	6.61122	6.63558	7.59622	7.58618	7.66946	8.09639	8.07286	8.00575	8.35119	8.32697	8.33175	8.52553	8.58266	8.55412	8.7974	8.82256	8.7535
1.28	6.64094	6.61181	6.6364	7.60183	7.58598	7.67257	8.09807	8.07568	8.0087	8.35062	8.33091	8.33279	8.52682	8.58485	8.55831	8.79998	8.82548	8.75643
1.29	6.63988	6.61353	6.63452	7.6044	7.58863	7.6735	8.10096	8.07697	8.01041	8.35543	8.33254	8.33606	8.52757	8.58425	8.56073	8.80504	8.82574	8.76027
1.3	6.64225	6.61577	6.63588	7.6048	7.58996	7.67719	8.1007	8.07838	8.01306	8.35777	8.33501	8.33935	8.5331	8.58953	8.56349	8.8077	8.82764	8.762
1.31	6.64202	6.61659	6.63932	7.60624	7.59379	7.6791	8.10761	8.08287	8.01644	8.36106	8.33609	8.34317	8.5345	8.59283	8.56396	8.80764	8.83109	8.76341
1.32	6.64369	6.618	6.64221	7.60895	7.59552	7.68025	8.10797	8.08328	8.01705	8.36303	8.33879	8.34353	8.53673	8.59454	8.56871	8.8112	8.83225	8.76689
1.33	6.64478	6.6214	6.6423	7.60883	7.59618	7.6819	8.10945	8.08606	8.02052	8.36605	8.34466	8.3466	8.53904	8.59766	8.5713	8.81094	8.8325	8.77024
1.34	6.64675	6.61968	6.6438	7.61166	7.59786	7.68363	8.11193	8.0894	8.02242	8.36734	8.34419	8.3482	8.5417	8.60118	8.57333	8.81353	8.83496	8.77076
1.35	6.64595	6.62306	6.64355	7.61479	7.59977	7.68516	8.1141	8.09013	8.02448	8.37101	8.35019	8.35213	8.54777	8.60108	8.57601	8.81661	8.8407	8.7739
1.36	6.64871	6.62315	6.64501	7.61519	7.60215	7.68677	8.11597	8.09259	8.02671	8.37071	8.35196	8.35574	8.54671	8.60486	8.57669	8.82041	8.8407	8.77594
1.37	6.64969	6.62261	6.64774	7.61744	7.60408	7.68789	8.1179	8.09364	8.02865	8.37495	8.35429	8.35482	8.5507	8.60507	8.58208	8.82066	8.84222	8.7791
1.38	6.65107	6.62642	6.64849	7.61996	7.60607	7.69014	8.12157	8.09704	8.02866	8.37743	8.35475	8.35844	8.54988	8.61035	8.58546	8.82457	8.8458	8.78136
1.39	6.65128	6.62506	6.65074	7.6217	7.60643	7.69273	8.1228	8.0998	8.0345	8.37867	8.3577	8.36085	8.55199	8.61128	8.58479	8.82575	8.84499	8.78751
1.4	6.65066	6.62745	6.65066	7.62393	7.60915	7.69585	8.12466	8.10054	8.0349	8.38229	8.35812	8.3613	8.5563	8.61365	8.58683	8.83029	8.8469	8.78781
1.41	6.65351	6.63077	6.65315	7.62421	7.61223	7.69426	8.1268	8.10243	8.03679	8.38308	8.36221	8.36528	8.55859	8.61748	8.59011	8.83242	8.85191	8.789
1.42	6.65431	6.63086	6.65292	7.62738	7.61185	7.69664	8.12941	8.10631	8.03777	8.3872	8.36238	8.36775	8.56007	8.61869	8.59453	8.8324	8.85019	8.7903
1.43	6.65537	6.63048	6.65556	7.63007	7.61268	7.69925	8.13258	8.10667	8.04018	8.38871	8.36408	8.37255	8.56416	8.62272	8.5976	8.83271	8.8547	8.79433
1.44	6.65617	6.6319	6.65619	7.62791	7.61655	7.69879	8.13274	8.11095	8.04411	8.39166	8.36863	8.37159	8.56771	8.62428	8.59583	8.83671	8.85777	8.79886
1.45	6.65839	6.63315	6.6556	7.63071	7.62002	7.70358	8.13491	8.11396	8.04492	8.39164	8.3704	8.37401	8.56548	8.62701	8.60001	8.83912	8.85908	8.79831
1.46	6.65717	6.63234	6.6581	7.63131	7.62193	7.70391	8.13661	8.1153	8.04675	8.3973	8.37478	8.37699	8.57124	8.62945	8.60137	8.84017	8.86147	8.80122
1.47	6.65776	6.63595	6.66007	7.63491	7.62287	7.70387	8.14031	8.1157	8.04947	8.40074	8.37581	8.37938	8.57328	8.62894	8.60349	8.84137	8.86111	8.80351
1.48	6.65922	6.6386	6.65883	7.63748	7.62331	7.70752	8.14209	8.1179	8.05202	8.40293	8.37634	8.38042	8.57697	8.63374	8.60864	8.84466	8.86395	8.80623
1.49	6.66093	6.63872	6.66016	7.63858	7.62612	7.70967	8.14256	8.11977	8.0542	8.40158	8.37843	8.38364	8.57896	8.63685	8.61182	8.84732	8.86734	8.80994
1.5	6.6623	6.63842	6.66151	7.6412	7.62668	7.70949	8.14601	8.12203	8.05497	8.40456	8.38136	8.38384	8.58165	8.63834	8.61352	8.84986	8.86633	8.81135
1.51	6.66433	6.64102	6.66299	7.64231	7.62981	7.71191	8.1488	8.12359	8.05796	8.40807	8.38353	8.38899	8.58336	8.6413	8.61578	8.84998	8.87125	8.81324
1.52	6.66459	6.64028	6.66403	7.64307	7.63014	7.71512	8.14998	8.12514	8.06046	8.40961	8.38658	8.39037	8.58663	8.64282	8.61708	8.85411	8.87249	8.81699
1.53	6.66459	6.63988	6.66737	7.64605	7.63097	7.7165	8.15325	8.12739	8.06028	8.40983	8.38971	8.39349	8.5859	8.64545	8.61894	8.85567	8.87328	8.81873
1.54	6.66654	6.64379	6.66542	7.64692	7.6355	7.7197	8.15599	8.132	8.06215	8.41365	8.39119	8.39204	8.58945	8.6478	8.62061	8.8579	8.87561	8.82086
1.55	6.66664	6.64505	6.66668	7.64773	7.63682	7.72081	8.15551	8.13367	8.06728	8.41438	8.39202	8.39882	8.59329	8.64811	8.6231	8.85943	8.87565	8.82364
1.56	6.66861	6.64549	6.66852	7.64834	7.63594	7.72118	8.15752	8.13397	8.06714	8.4177	8.39446	8.39907	8.5955	8.65295	8.62512	8.86115	8.88182	8.82588
1.57	6.66823	6.64911	6.66993	7.65245	7.63828	7.72415	8.16219	8.13774	8.06773	8.41942	8.39684	8.40241	8.59435	8.65471	8.62867	8.86231	8.87956	8.82967
1.58	6.66773	6.64473	6.67027	7.65521	7.63954	7.72559	8.16185	8.13675	8.07262	8.42116	8.40293	8.40533	8.59751	8.65708	8.6336	8.86796	8.88306	8.83176
1.59	6.67022	6.64747	6.67117	7.65454	7.64168	7.72715	8.16502	8.13862	8.07364	8.42607	8.40173	8.40307	8.60147	8.66043	8.62954	8.86762	8.88221	8.83146
1.6	6.67275	6.64776	6.67264	7.65494	7.64388	7.7274	8.16532	8.14125	8.07452	8.42553	8.4045	8.4067	8.60633	8.66096	8.63572	8.87044	8.88389	8.83565
1.61	6.67191	6.65141	6.67324	7.65905	7.64761	7.73128	8.16636	8.1465	8.07813	8.42719	8.40616	8.41261	8.60497	8.66306	8.63554	8.87233	8.88697	8.83817
1.62	6.67398	6.65174	6.67591	7.65769	7.64683	7.73214	8.17043	8.1439	8.07812	8.42869	8.40823	8.41114	8.60541	8.66672	8.63968	8.87201	8.88841	8.83936
1.63	6.67495	6.65098	6.67543	7.66038	7.64797	7.73426	8.17187	8.15002	8.08199	8.43234	8.41081	8.41258	8.61131	8.6695	8.64003	8.8765	8.89108	8.84034
1.64	6.67318	6.65317	6.67681	7.6632	7.65127	7.73766	8.17529	8.14961	8.08202	8.43485	8.41192	8.41658	8.61046	8.66957	8.64525	8.88	8.89138	8.84628
1.65	6.67479	6.65342	6.67748	7.66449	7.65265	7.73496	8.17596	8.14895	8.08594	8.43885	8.41455	8.41764	8.61489	8.67521	8.64626	8.8799	8.89113	8.84624
1.66	6.67721	6.65353	6.68043	7.66629	7.65516	7.7401	8.17846	8.15372	8.08463	8.44048	8.41597	8.42138	8.61832	8.67685	8.64797	8.88023	8.896	8.84842
1.67	6.67638	6.65643	6.68087	7.66908	7.65607	7.74019	8.1789	8.15521	8.08678	8.44287	8.41892	8.42113	8.61948	8.67839	8.65036	8.88411	8.89933	8.8496
1.68	6.67868	6.65918	6.68344	7.66883	7.65491	7.74168	8.18315	8.15878	8.08983	8.44463	8.41928	8.42759	8.62038	8.67992	8.65218	8.88761	8.90012	8.85504
1.69	6.67747	6.65862	6.68468	7.67184	7.65835	7.74154	8.18334	8.16	8.09218	8.44443	8.42152	8.4255	8.62346	8.68334	8.65488	8.88884	8.89874	8.8552
1.7	6.68032	6.65989	6.68279	7.67279	7.66106	7.74316	8.18407	8.16278	8.09494	8.44572	8.42528	8.42924	8.62322	8.68426	8.65718	8.89014	8.90254	8.85905
1.71	6.67926	6.66128	6.68191	7.67311	7.66214	7.74414	8.18795	8.16467	8.09537	8.44961	8.42573	8.4291	8.62765	8.685	8.6565	8.89028	8.90411	8.85971
1.72	6.68034	6.66261	6.68667	7.67864	7.66489	7.7475	8.18839	8.16438	8.09833	8.45079	8.42765	8.43147	8.62911	8.68912	8.65966	8.89632	8.90534	8.86157
1.73	6.68065	6.66276	6.68653	7.67816	7.66464	7.74782	8.19124	8.16713	8.09907	8.45211	8.43022	8.43326	8.6319	8.68807	8.66205	8.89397	8.90803	8.86454
1.74	6.68108	6.66389	6.68792	7.68101	7.66606	7.74982	8.19265	8.16789	8.10259	8.45496	8.43135	8.43637	8.6332	8.69378	8.66639	8.89611	8.90717	8.86504
1.75	6.68324	6.66394	6.68816	7.68133	7.66967	7.75364	8.19407	8.16652	8.10331	8.45894	8.43305	8.43625	8.63469	8.69517	8.66661	8.89979	8.9126	8.86953
1.76	6.68662	6.6666	6.69073	7.68391	7.6689	7.75524	8.19711	8.171	8.10495	8.45663	8.43639	8.43919	8.63808	8.6957	8.67093	8.90198	8.91451	8.86758
1.77	6.68489	6.66763	6.6922	7.68454	7.67172	7.75612	8.19659	8.17237	8.1076	8.46102	8.43919	8.44183	8.63985	8.6972	8.67183	8.90282	8.91364	8.87333
1.78	6.68771	6.66675	6.69077	7.68683	7.67201	7.75639	8.19943	8.17603	8.11011	8.46328	8.43878	8.44355	8.6412	8.70049	8.67393	8.90584	8.91521	8.87637
1.79	6.68795	6.66933	6.69334	7.68688	7.67467	7.76037	8.20097	8.17782	8.11001	8.46331	8.44185	8.44443	8.6428	8.70119	8.67384	8.90445	8.91562	8.87742
1.8	6.68695	6.67139	6.69333	7.68844	7.67672	7.76043	8.20408	8.17856	8.11133	8.46578	8.44433	8.44981	8.64556	8.70363	8.6775	8.90523	8.92014	8.87913
1.81	6.69041	6.67159	6.69573	7.69052	7.67805	7.76111	8.20495	8.1814	8.11469	8.46681	8.44678	8.44806	8.6497	8.70713	8.68026	8.91005	8.92102	8.88176
1.82	6.68865	6.67179	6.69546	7.69199	7.67996	7.76401	8.20738	8.18127	8.11642	8.46984	8.44681	8.45302	8.6509	8.70975	8.68102	8.91355	8.92335	8.88529
1.83	6.6909	6.67303	6.69855	7.69347	7.68011	7.76555	8.2091	8.18293	8.11693	8.47162	8.45162	8.45604	8.65004	8.71073	8.68381	8.91637	8.92453	8.88562
1.84	6.68988	6.67276	6.69864	7.69251	7.68139	7.76765	8.21004	8.18287	8.12069	8.47431	8.44983	8.45348	8.65283	8.71217	8.68252	8.91921	8.92496	8.88623
1.85	6.69149	6.67471	6.69868	7.69693	7.68106	7.76597	8.21358	8.18729	8.11906	8.47684	8.45446	8.45922	8.65655	8.71312	8.68753	8.91982	8.92831	8.88827
1.86	6.69191	6.67874	6.70029	7.69763	7.68545	7.76988	8.21421	8.19021	8.12362	8.47636	8.45405	8.45901	8.65785	8.71556	8.68846	8.91886	8.93112	8.8906
1.87	6.69262	6.6779	6.69948	7.6991	7.68598	7.77169	8.21586	8.19138	8.12342	8.47898	8.4551	8.46065	8.65862	8.71778	8.69009	8.92208	8.93243	8.8931
1.88	6.69242	6.67676	6.69946	7.69928	7.68523	7.77264	8.21674	8.19077	8.12635	8.47827	8.45964	8.46313	8.66235	8.71882	8.69503	8.92511	8.93238	8.89655
1.89	6.6932	6.67814	6.70365	7.70011	7.69021	7.77166	8.21795	8.19391	8.12648	8.48176	8.46149	8.46171	8.66134	8.71988	8.69583	8.92539	8.93354	8.89594
1.9	6.69487	6.68092	6.70263	7.70244	7.68982	7.77605	8.22122	8.19605	8.13004	8.48446	8.46132	8.46756	8.66478	8.72507	8.69551	8.92683	8.93579	8.90046
1.91	6.69629	6.68092	6.70506	7.70491	7.69288	7.77462	8.22217	8.1975	8.12944	8.48775	8.46546	8.46893	8.66798	8.72543	8.69929	8.92995	8.93648	8.90211
1.92	6.69718	6.68193	6.70393	7.70707	7.69271	7.77797	8.22362	8.19906	8.13349	8.48937	8.46424	8.4704	8.66938	8.7294	8.70107	8.92994	8.93986	8.90382
1.93	6.69675	6.68134	6.70446	7.70692	7.69486	7.78079	8.22554	8.20053	8.13174	8.49065	8.46572	8.47057	8.67375	8.73093	8.70455	8.93219	8.9398	8.90804
1.94	6.69606	6.68483	6.70593	7.70923	7.69568	7.78193	8.22957	8.20307	8.13688	8.4931	8.46827	8.4744	8.67262	8.73065	8.70373	8.93384	8.94223	8.90948
1.95	6.69881	6.68445	6.70722	7.71172	7.6971	7.78299	8.23013	8.20405	8.13633	8.49597	8.47088	8.4719	8.67559	8.73391	8.70612	8.93563	8.94314	8.91146
1.96	6.699	6.68468	6.70758	7.7112	7.6988	7.78322	8.23081	8.20718	8.14091	8.49735	8.47395	8.47554	8.67757	8.73736	8.70992	8.93742	8.94584	8.91171
1.97	6.70047	6.68579	6.7095	7.7141	7.69937	7.78626	8.22908	8.20609	8.14084	8.49851	8.47508	8.47842	8.67919	8.73648	8.71085	8.93682	8.94716	8.91408
1.98	6.69927	6.6858	6.7093	7.71393	7.70354	7.78391	8.23239	8.20908	8.14035	8.50073	8.47798	8.48059	8.6827	8.73984	8.71153	8.94081	8.94968	8.91465
1.99	6.70278	6.68584	6.7096	7.71532	7.70308	7.78775	8.23597	8.21376	8.14456	8.50186	8.4809	8.48377	8.68076	8.74176	8.71413	8.942	8.94877	8.91635
2	6.69963	6.68827	6.7115	7.71625	7.70633	7.78836	8.23979	8.2122	8.14372	8.50402	8.48469	8.48416	8.68573	8.74487	8.71437	8.94262	8.94912	8.9174
2.01	6.70104	6.68876	6.71293	7.7212	7.70603	7.79048	8.23888	8.2138	8.14805	8.50467	8.48661	8.48979	8.68722	8.74595	8.7173	8.94674	8.94996	8.92088
2.02	6.7036	6.68999	6.71298	7.7184	7.70803	7.79132	8.24061	8.21513	8.14756	8.50662	8.48686	8.48782	8.68918	8.74562	8.72018	8.94635	8.95406	8.92312
2.03	6.70362	6.69234	6.71451	7.72255	7.70733	7.79152	8.23971	8.21734	8.14983	8.50899	8.4874	8.4893	8.69035	8.74998	8.71917	8.95067	8.95537	8.92414
2.04	6.70464	6.69074	6.71777	7.72227	7.70994	7.79402	8.24427	8.21953	8.15086	8.51164	8.48965	8.4895	8.69032	8.75035	8.72296	8.94925	8.95749	8.92619
2.05	6.70474	6.6923	6.71629	7.72334	7.71052	7.7956	8.24501	8.2205	8.15161	8.51426	8.49067	8.49069	8.69306	8.7522	8.72614	8.95272	8.95887	8.92895
2.06	6.70467	6.69458	6.7177	7.72279	7.71092	7.79828	8.24641	8.22005	8.15403	8.51658	8.49129	8.49527	8.69508	8.75367	8.72846	8.95555	8.9601	8.93056
2.07	6.70546	6.69395	6.72037	7.72714	7.71293	7.79662	8.2495	8.22629	8.15776	8.51615	8.49239	8.4978	8.69969	8.75485	8.72766	8.95401	8.96289	8.93307
2.08	6.70655	6.6962	6.71928	7.72694	7.71519	7.80075	8.24904	8.22574	8.15702	8.51666	8.49398	8.49855	8.70049	8.76031	8.73001	8.95789	8.96291	8.93359
2.09	6.70714	6.6971	6.72009	7.73042	7.71508	7.80167	8.25012	8.22556	8.15786	8.52069	8.49798	8.4982	8.70188	8.75859	8.73234	8.96154	8.96537	8.93576
2.1	6.70873	6.69838	6.72165	7.73	7.71923	7.80305	8.25312	8.22972	8.16163	8.52305	8.49899	8.50167	8.70342	8.75922	8.73631	8.96179	8.96775	8.93652
2.11	6.70898	6.69902	6.72341	7.73317	7.71881	7.8047	8.25445	8.22879	8.16257	8.52498	8.49932	8.50496	8.70663	8.76299	8.73528	8.96375	8.96851	8.93892
2.12	6.70843	6.69817	6.72069	7.73463	7.71939	7.80382	8.25808	8.22999	8.16506	8.5226	8.50042	8.50596	8.70776	8.76405	8.73531	8.96428	8.96817	8.94131
2.13	6.71074	6.70006	6.72311	7.73535	7.72088	7.80767	8.25661	8.23522	8.16476	8.52872	8.50208	8.50643	8.70704	8.76834	8.74069	8.96737	8.97188	8.94434
2.14	6.71199	6.7023	6.72397	7.73624	7.72247	7.8086	8.26148	8.23313	8.1675	8.52721	8.50441	8.50896	8.7093	8.76952	8.74358	8.96819	8.97257	8.94428
2.15	6.71189	6.6999	6.7243	7.7394	7.72297	7.80901	8.26173	8.23717	8.16993	8.52933	8.50602	8.5096	8.71454	8.77207	8.74227	8.97029	8.97333	8.94608
2.16	6.71137	6.70308	6.72637	7.7413	7.72446	7.81183	8.26382	8.23719	8.17025	8.53208	8.50848	8.50936	8.71354	8.77173	8.74389	8.97462	8.9739	8.95088
2.17	6.71377	6.70268	6.72744	7.74068	7.72641	7.81197	8.26434	8.23738	8.17148	8.53025	8.50854	8.51186	8.71516	8.77248	8.74709	8.97296	8.97787	8.94921
2.18	6.7135	6.70298	6.72742	7.74017	7.72806	7.81232	8.26675	8.24045	8.17156	8.53294	8.51208	8.51344	8.71622	8.7765	8.74909	8.97557	8.97966	8.95225
2.19	6.71577	6.70468	6.72786	7.74207	7.72784	7.81372	8.26639	8.23968	8.17555	8.53546	8.51253	8.51501	8.71909	8.77717	8.74959	8.97604	8.97984	8.954
2.2	6.71482	6.7051	6.72936	7.74193	7.73079	7.81654	8.26948	8.24333	8.17725	8.53618	8.5147	8.51705	8.71994	8.77967	8.75256	8.97929	8.98106	8.95725
2.21	6.7147	6.70793	6.73086	7.74677	7.73095	7.81704	8.27003	8.24417	8.17685	8.53957	8.51504	8.51974	8.72203	8.77898	8.75272	8.97927	8.97993	8.95859
2.22	6.71536	6.7074	6.72906	7.7434	7.73035	7.81853	8.27004	8.24504	8.17783	8.53838	8.51955	8.52232	8.72335	8.78237	8.75617	8.9819	8.98172	8.95943
2.23	6.71879	6.70777	6.73357	7.74837	7.73415	7.81782	8.2728	8.24669	8.18081	8.54058	8.52059	8.5228	8.72616	8.78402	8.75589	8.98289	8.98734	8.95973
2.24	6.71661	6.70946	6.73356	7.74933	7.73593	7.81972	8.27427	8.24847	8.18159	8.54311	8.5204	8.52343	8.72796	8.78707	8.75787	8.98648	8.98764	8.96299
2.25	6.71813	6.71041	6.73208	7.75103	7.73715	7.82239	8.27558	8.25174	8.18268	8.54493	8.52267	8.52605	8.72692	8.78474	8.7622	8.98765	8.9894	8.96492
2.26	6.71808	6.71114	6.73401	7.75156	7.73739	7.82446	8.27725	8.25413	8.18299	8.54673	8.52531	8.52859	8.73171	8.78895	8.76226	8.98953	8.99075	8.96521
2.27	6.71865	6.70964	6.73609	7.75286	7.73847	7.82536	8.28067	8.25345	8.18459	8.54815	8.52482	8.52706	8.73346	8.79158	8.76421	8.9872	8.99095	8.97118
2.28	6.71962	6.71215	6.73605	7.75248	7.74209	7.82369	8.28185	8.25677	8.18796	8.55186	8.52725	8.53196	8.7319	8.79198	8.76314	8.99169	8.99359	8.96959
2.29	6.72037	6.71408	6.73685	7.75512	7.74114	7.82555	8.28256	8.25766	8.18794	8.55181	8.52952	8.53409	8.73623	8.79497	8.76644	8.99283	8.99434	8.97172
2.3	6.72202	6.71307	6.73591	7.7552	7.7426	7.82931	8.28306	8.2578	8.19117	8.55108	8.53084	8.53256	8.73528	8.79463	8.77015	8.99426	8.99314	8.97287
2.31	6.72246	6.71468	6.73735	7.75966	7.7455	7.82846	8.28486	8.25852	8.19173	8.55381	8.53504	8.53353	8.73849	8.79881	8.77202	8.99463	8.9966	8.97419
2.32	6.72363	6.71503	6.73862	7.75906	7.7463	7.83021	8.28734	8.26059	8.19339	8.55589	8.53124	8.5361	8.74073	8.80001	8.77255	8.99752	8.99587	8.97832
2.33	6.72271	6.71584	6.73822	7.76126	7.74722	7.8328	8.2878	8.26093	8.19527	8.55938	8.5344	8.53805	8.74484	8.79903	8.77404	8.99817	9.00026	8.97721
2.34	6.72373	6.71881	6.74046	7.76095	7.7471	7.83234	8.28773	8.263	8.19587	8.55989	8.53654	8.54226	8.74019	8.80286	8.77538	9.00136	9.00185	8.97777
2.35	6.72274	6.71796	6.74218	7.76138	7.75119	7.83526	8.29101	8.26401	8.1953	8.56097	8.53762	8.54268	8.7462	8.80135	8.77791	9.0013	9.00431	8.98067
2.36	6.72397	6.71817	6.74246	7.76479	7.74891	7.83715	8.29105	8.26682	8.19781	8.56276	8.53896	8.54382	8.74648	8.80364	8.77845	9.00526	9.00352	8.98482
2.37	6.72495	6.71762	6.7422	7.76374	7.75086	7.83651	8.29435	8.26623	8.19675	8.56598	8.53943	8.54584	8.74902	8.80713	8.78089	9.00376	9.00631	8.98215
2.38	6.72464	6.72158	6.74195	7.76552	7.75215	7.83907	8.29366	8.27013	8.2018	8.56781	8.54323	8.54394	8.74971	8.81048	8.77992	9.00591	9.00695	8.98589
2.39	6.72761	6.72147	6.74444	7.76717	7.7542	7.83969	8.29552	8.27154	8.20055	8.56829	8.54545	8.54785	8.75311	8.80891	8.78183	9.00775	9.00648	8.98798
2.4	6.72523	6.71998	6.74538	7.76868	7.75511	7.83996	8.29854	8.27219	8.20587	8.57033	8.54473	8.54957	8.75207	8.81463	8.78483	9.00842	9.00814	8.98927
2.41	6.72754	6.72178	6.74708	7.76915	7.75608	7.84263	8.29975	8.27421	8.2064	8.5699	8.54694	8.54903	8.75272	8.81266	8.78712	9.01312	9.01067	8.9927
2.42	6.72961	6.72088	6.74394	7.76955	7.75664	7.84302	8.29881	8.27473	8.20809	8.57141	8.54604	8.55291	8.75677	8.81559	8.78783	9.01425	9.01258	8.9907
2.43	6.73008	6.72416	6.746	7.77047	7.7585	7.84378	8.30033	8.27671	8.20709	8.57334	8.54926	8.55228	8.7591	8.8172	8.78906	9.01359	9.01489	8.99305
2.44	6.73048	6.72261	6.74844	7.77158	7.75873	7.8476	8.30259	8.27976	8.20926	8.57497	8.55126	8.55398	8.75734	8.81644	8.78984	9.01803	9.01585	8.9974
2.45	6.72963	6.72648	6.74741	7.77544	7.75966	7.84528	8.30665	8.28023	8.21313	8.57564	8.55281	8.55901	8.7609	8.81984	8.79255	9.01761	9.01812	8.9996
2.46	6.73236	6.72699	6.74983	7.7732	7.76092	7.84573	8.30425	8.27883	8.21367	8.58018	8.55646	8.55852	8.76258	8.8206	8.79212	9.017	9.01675	9.00133
2.47	6.72978	6.72854	6.74882	7.77614	7.76154	7.84601	8.30858	8.28176	8.21352	8.57844	8.55606	8.55951	8.76384	8.82187	8.79618	9.02303	9.01604	9.0014
2.48	6.73236	6.72529	6.74932	7.77692	7.76412	7.84964	8.31091	8.28175	8.21579	8.58027	8.55688	8.56061	8.76568	8.82306	8.79424	9.0212	9.02215	9.00303
2.49	6.73282	6.72773	6.75112	7.77726	7.764	7.852	8.31046	8.28553	8.21664	8.58251	8.55956	8.56032	8.76834	8.82544	8.80215	9.02423	9.02198	9.00468
2.5	6.73415	6.7298	6.7535	7.77847	7.76632	7.8491	8.31158	8.28311	8.2178	8.58364	8.56068	8.56574	8.76815	8.82924	8.799	9.0248	9.02497	9.00614
2.51	6.73418	6.73041	6.75239	7.77921	7.76685	7.85538	8.31449	8.28718	8.2198	8.58457	8.56139	8.56583	8.77179	8.82977	8.8011	9.02897	9.02483	9.00929
2.52	6.73392	6.72903	6.75239	7.78148	7.76994	7.85354	8.313	8.28967	8.21874	8.58526	8.5612	8.56665	8.76982	8.83179	8.80047	9.03023	9.02603	9.01182
2.53	6.73524	6.72986	6.75321	7.78231	7.76949	7.85787	8.31321	8.29032	8.22003	8.58576	8.56197	8.56741	8.77279	8.83309	8.80418	9.02884	9.02632	9.01156
2.54	6.73473	6.73142	6.75558	7.78535	7.77041	7.85671	8.31468	8.28926	8.22286	8.58742	8.56686	8.56692	8.77402	8.83506	8.80594	9.03033	9.0261	9.01256
2.55	6.73607	6.73191	6.75685	7.78616	7.7721	7.85873	8.3157	8.29213	8.22409	8.59262	8.57008	8.57206	8.77375	8.83416	8.8073	9.03208	9.03042	9.01524
2.56	6.73621	6.73421	6.75689	7.78636	7.77204	7.8592	8.31889	8.29444	8.22718	8.59296	8.56974	8.57292	8.77442	8.83886	8.80876	9.0349	9.03362	9.01656
2.57	6.73634	6.73237	6.75682	7.78634	7.77445	7.85866	8.32064	8.29515	8.22612	8.59358	8.56825	8.57137	8.77977	8.83582	8.80971	9.03457	9.0293	9.01696
2.58	6.73708	6.73492	6.75833	7.78882	7.77382	7.86118	8.32334	8.29394	8.22808	8.59499	8.57197	8.57344	8.78012	8.84117	8.81226	9.03524	9.0325	9.01852
2.59	6.73697	6.73521	6.75719	7.78879	7.77466	7.86177	8.32263	8.29796	8.22851	8.59682	8.57154	8.57732	8.78176	8.83895	8.81322	9.03774	9.03444	9.0201
2.6	6.73633	6.73534	6.75954	7.7913	7.77736	7.86497	8.32345	8.29825	8.22969	8.59796	8.57367	8.57821	8.78453	8.84063	8.81309	9.03914	9.0371	9.02003
2.61	6.73865	6.73712	6.75872	7.79189	7.77685	7.86491	8.32499	8.29918	8.23029	8.59852	8.57637	8.57815	8.78299	8.84357	8.81637	9.04211	9.03584	9.02289
2.62	6.74047	6.73667	6.76106	7.79387	7.7775	7.86518	8.32794	8.30035	8.23167	8.59969	8.57772	8.57895	8.78512	8.84398	8.81807	9.04029	9.0371	9.02516
2.63	6.74	6.73763	6.76235	7.79303	7.77941	7.86511	8.32763	8.30269	8.23596	8.60055	8.57904	8.58238	8.78578	8.84704	8.81618	9.04596	9.0399	9.02692
2.64	6.74231	6.73567	6.75984	7.79525	7.78125	7.86799	8.32893	8.30435	8.23433	8.60049	8.57922	8.58263	8.78908	8.84833	8.82198	9.04276	9.03924	9.0281
2.65	6.7421	6.73909	6.76272	7.79421	7.78237	7.86606	8.33336	8.30385	8.23763	8.60386	8.58097	8.58411	8.79076	8.84858	8.82261	9.04545	9.04196	9.02954
2.66	6.74252	6.74072	6.76383	7.79521	7.7836	7.87054	8.33386	8.30746	8.23596	8.60483	8.58231	8.58486	8.79324	8.84955	8.82414	9.04663	9.04057	9.03047
2.67	6.74298	6.73919	6.76514	7.79778	7.78318	7.87151	8.33439	8.30599	8.23843	8.60534	8.58438	8.58476	8.79314	8.85048	8.82609	9.04797	9.04377	9.03338
2.68	6.7421	6.73949	6.76456	7.79723	7.78597	7.87322	8.33505	8.30971	8.24121	8.60907	8.58357	8.58814	8.79262	8.85255	8.82624	9.05129	9.04453	9.03471
2.69	6.74392	6.74063	6.76572	7.80179	7.78637	7.87307	8.33642	8.30631	8.24038	8.60929	8.58757	8.58802	8.79514	8.85718	8.82636	9.05286	9.04608	9.03512
2.7	6.74372	6.74141	6.76533	7.80187	7.78606	7.87188	8.33659	8.31063	8.24159	8.61095	8.5871	8.59152	8.79635	8.85788	8.83043	9.05091	9.0477	9.03739
2.71	6.74605	6.74322	6.76601	7.80353	7.78936	7.876	8.33537	8.31263	8.24342	8.61118	8.58831	8.59232	8.79663	8.85825	8.83218	9.05456	9.04981	9.0402
2.72	6.7467	6.74428	6.76652	7.80437	7.78851	7.87545	8.33949	8.31346	8.24582	8.61305	8.59087	8.59254	8.79947	8.86192	8.8334	9.05616	9.05053	9.03691
2.73	6.74505	6.74743	6.76979	7.8037	7.79196	7.87716	8.33959	8.31335	8.24609	8.61418	8.59236	8.59586	8.80393	8.86041	8.83407	9.05623	9.05108	9.04136
2.74	6.74714	6.74562	6.76859	7.80555	7.7913	7.87967	8.3423	8.31345	8.24827	8.61901	8.59237	8.59467	8.80199	8.86103	8.83457	9.05646	9.05083	9.04327
2.75	6.74535	6.74607	6.76915	7.80544	7.79205	7.87916	8.34152	8.31786	8.24742	8.61541	8.59529	8.59772	8.80631	8.86165	8.83599	9.06141	9.05435	9.04543
2.76	6.74541	6.74481	6.76931	7.80792	7.79233	7.88137	8.34387	8.31861	8.25066	8.61902	8.59347	8.59727	8.80653	8.86432	8.83691	9.0621	9.05335	9.04665
2.77	6.74524	6.74961	6.77092	7.80635	7.79605	7.88275	8.34464	8.31768	8.25171	8.61939	8.59527	8.59982	8.80894	8.868	8.84059	9.05929	9.05511	9.04718
2.78	6.74889	6.74634	6.77222	7.80755	7.79759	7.88247	8.34469	8.31904	8.25351	8.6209	8.59797	8.60157	8.80877	8.86814	8.83926	9.06329	9.05564	9.04884
2.79	6.75029	6.74845	6.77119	7.80982	7.79637	7.88246	8.34663	8.32024	8.25433	8.62193	8.60027	8.60433	8.807	8.8681	8.84325	9.06533	9.05975	9.0499
2.8	6.75175	6.74909	6.77241	7.80844	7.79695	7.88426	8.34918	8.32299	8.25576	8.62381	8.60184	8.60339	8.81141	8.86825	8.84238	9.06714	9.0618	9.05069
2.81	6.75004	6.74956	6.77299	7.81063	7.79929	7.88524	8.34922	8.32357	8.25536	8.62426	8.60149	8.60415	8.81217	8.86985	8.8434	9.06781	9.06167	9.0499
2.82	6.75006	6.75142	6.77288	7.81368	7.79861	7.88727	8.35052	8.32582	8.25779	8.62623	8.60267	8.60569	8.81104	8.87159	8.84777	9.06899	9.06267	9.05291
2.83	6.75024	6.75023	6.77387	7.81284	7.80151	7.8867	8.35163	8.32778	8.25703	8.62691	8.60457	8.60848	8.81371	8.87297	8.84472	9.06766	9.06147	9.05527
2.84	6.75042	6.74879	6.77543	7.81315	7.80055	7.88697	8.35269	8.32773	8.25889	8.63009	8.60482	8.60845	8.81452	8.87595	8.84642	9.06941	9.06403	9.05723
2.85	6.75328	6.75148	6.77573	7.81562	7.80319	7.88799	8.3546	8.32937	8.26088	8.63114	8.60944	8.61215	8.81787	8.87485	8.84973	9.07369	9.06542	9.05842
2.86	6.75353	6.75184	6.77737	7.81494	7.80337	7.89031	8.35386	8.32922	8.26128	8.6296	8.60691	8.60917	8.82127	8.87893	8.84966	9.07255	9.06538	9.05799
2.87	6.75352	6.75254	6.77716	7.81909	7.80216	7.89283	8.35743	8.3297	8.26264	8.63293	8.60822	8.61257	8.81911	8.88016	8.85242	9.07317	9.06642	9.06008
2.88	6.75243	6.75371	6.77672	7.81768	7.80729	7.89315	8.35742	8.33168	8.26344	8.63372	8.61317	8.6131	8.82121	8.87936	8.85188	9.07568	9.07027	9.06184
2.89	6.75351	6.754	6.77822	7.82035	7.80626	7.88985	8.35695	8.33411	8.26372	8.63438	8.6142	8.61494	8.8219	8.88138	8.85408	9.07677	9.06789	9.0626
2.9	6.75353	6.75572	6.77846	7.82214	7.8072	7.89462	8.35897	8.33618	8.26514	8.63462	8.61361	8.61513	8.82631	8.88298	8.85557	9.07901	9.07163	9.06681
2.91	6.7547	6.75534	6.77795	7.82308	7.80747	7.89505	8.35989	8.33706	8.26745	8.63777	8.61298	8.61837	8.82809	8.8845	8.85712	9.08006	9.07011	9.06536
2.92	6.75443	6.7555	6.78013	7.82518	7.80971	7.89558	8.36358	8.33889	8.26744	8.63747	8.61553	8.61991	8.8254	8.88704	8.85757	9.08067	9.07219	9.06792
2.93	6.75692	6.75752	6.78149	7.82262	7.8104	7.89614	8.36433	8.33874	8.26905	8.63987	8.61565	8.61846	8.82802	8.88819	8.8588	9.08157	9.07607	9.06885
2.94	6.75735	6.75703	6.78065	7.82449	7.81136	7.89723	8.36361	8.33588	8.27033	8.64304	8.61723	8.62028	8.82801	8.88803	8.86145	9.0833	9.07387	9.07375
2.95	6.75631	6.75762	6.78009	7.82689	7.8112	7.89939	8.36412	8.34052	8.27127	8.64105	8.61919	8.62261	8.82975	8.88928	8.86176	9.08487	9.07712	9.07268
2.96	6.75829	6.75872	6.78114	7.82639	7.81404	7.90021	8.36852	8.33993	8.27211	8.64406	8.62	8.62421	8.83096	8.89165	8.8634	9.08688	9.07867	9.07515
2.97	6.75818	6.75999	6.78326	7.82883	7.8135	7.90026	8.36781	8.34356	8.27247	8.64418	8.61987	8.62409	8.83517	8.89094	8.86276	9.08694	9.0805	9.07597
2.98	6.75732	6.76145	6.78373	7.82841	7.81593	7.90062	8.36922	8.34167	8.27489	8.6442	8.62214	8.62722	8.8337	8.89421	8.86367	9.08991	9.07775	9.07639
2.99	6.75727	6.76024	6.78305	7.82863	7.81601	7.90212	8.37031	8.34244	8.27544	8.64774	8.62287	8.62685	8.83606	8.89524	8.86814	9.09096	9.0799	9.07923
3	6.76016	6.76261	6.7847	7.82969	7.81676	7.90225	8.3713	8.34641	8.27549	8.64927	8.62338	8.62843	8.83877	8.89335	8.86777	9.09094	9.08075	9.08003
3.01	6.75929	6.7623	6.78431	7.83142	7.81762	7.9053	8.37085	8.34443	8.27877	8.64709	8.62788	8.63007	8.83581	8.89996	8.87069	9.09105	9.08145	9.08067
3.02	6.75982	6.76351	6.78654	7.83142	7.82028	7.90576	8.37224	8.34785	8.27882	8.64956	8.62783	8.62988	8.84056	8.89609	8.87082	9.09534	9.08511	9.0803
3.03	6.75968	6.76368	6.78365	7.83303	7.81994	7.90462	8.37564	8.34822	8.27939	8.65368	8.62786	8.6326	8.84288	8.89651	8.87308	9.09562	9.08424	9.08277
3.04	6.76045	6.76371	6.7872	7.83413	7.82096	7.90681	8.37346	8.3499	8.2816	8.65516	8.62996	8.63272	8.84232	8.89817	8.87431	9.09523	9.08631	9.08173
3.05	6.76019	6.76301	6.78766	7.83691	7.82007	7.90745	8.37532	8.35106	8.28195	8.65567	8.63157	8.63515	8.84344	8.90184	8.87203	9.09539	9.08886	9.0844
3.06	6.762	6.76349	6.78804	7.8364	7.82304	7.90884	8.37808	8.35277	8.28366	8.6573	8.63146	8.63604	8.84463	8.90401	8.8768	9.09593	9.08884	9.08523
3.07	6.76061	6.76466	6.78857	7.8334	7.82378	7.90996	8.37823	8.35458	8.2839	8.65632	8.63295	8.63485	8.84455	8.90383	8.87701	9.09841	9.09068	9.08842
3.08	6.76161	6.76729	6.78885	7.84013	7.82295	7.90852	8.38116	8.35431	8.28524	8.65449	8.63393	8.63549	8.84474	8.90541	8.87848	9.10031	9.08903	9.0898
3.09	6.76302	6.76777	6.78757	7.83595	7.82596	7.90857	8.38018	8.35419	8.28651	8.65972	8.63543	8.63688	8.84884	8.90555	8.87942	9.1018	9.08858	9.08756
3.1	6.76375	6.76618	6.79113	7.83804	7.82529	7.91159	8.3816	8.35332	8.28791	8.65899	8.63585	8.64076	8.84912	8.90653	8.87843	9.10349	9.0942	9.08927
3.11	6.76492	6.7679	6.79184	7.83885	7.82668	7.91145	8.38321	8.3595	8.28797	8.66003	8.6397	8.63906	8.84731	8.9069	8.8828	9.10494	9.09452	9.09291
3.12	6.76496	6.76806	6.79354	7.84026	7.82605	7.91221	8.38461	8.3557	8.28947	8.66166	8.6385	8.64171	8.8496	8.91164	8.88363	9.10483	9.09442	9.09619
3.13	6.76562	6.76948	6.7916	7.83907	7.82718	7.91495	8.3872	8.35868	8.28971	8.66326	8.64054	8.6451	8.85364	8.91223	8.88444	9.1077	9.09652	9.0968
3.14	6.76571	6.76896	6.7915	7.84415	7.827	7.91478	8.388	8.36035	8.29402	8.66342	8.63795	8.64569	8.85519	8.91267	8.88618	9.10954	9.09666	9.09545
3.15	6.76526	6.77002	6.7928	7.84328	7.83036	7.91483	8.3888	8.36415	8.293	8.66367	8.64149	8.64597	8.85622	8.91443	8.88629	9.10711	9.09772	9.09801
3.16	6.76949	6.76957	6.79396	7.84424	7.83251	7.91664	8.38801	8.36241	8.29232	8.66411	8.64443	8.64627	8.85643	8.91534	8.88975	9.10923	9.09901	9.09739
3.17	6.76777	6.77132	6.79349	7.84645	7.82987	7.91868	8.39017	8.36519	8.29413	8.66838	8.6423	8.64635	8.86005	8.91726	8.8889	9.10891	9.09901	9.10149
3.18	6.76844	6.7705	6.79574	7.84678	7.83029	7.91867	8.39301	8.36354	8.29849	8.66676	8.64623	8.64735	8.86015	8.91751	8.89406	9.11197	9.10158	9.1011
3.19	6.76925	6.7712	6.79689	7.8482	7.83456	7.92041	8.39135	8.36335	8.29604	8.66921	8.6454	8.6475	8.85716	8.9198	8.89337	9.11217	9.10199	9.10114
3.2	6.7706	6.77135	6.79486	7.84929	7.83423	7.92124	8.39335	8.36682	8.2993	8.67023	8.64683	8.65088	8.86073	8.91819	8.89101	9.11291	9.10338	9.10387
3.21	6.76897	6.77343	6.79755	7.84748	7.83301	7.92074	8.39197	8.36595	8.29737	8.67247	8.6473	8.65228	8.86202	8.92088	8.8934	9.11527	9.10678	9.10678
3.22	6.77208	6.77312	6.79875	7.85013	7.83747	7.92212	8.39576	8.36985	8.29848	8.67095	8.65181	8.65306	8.85939	8.92242	8.89315	9.11735	9.10569	9.10664
3.23	6.77078	6.77373	6.79744	7.85215	7.83668	7.92374	8.39738	8.36753	8.29941	8.67474	8.65019	8.65426	8.86389	8.92193	8.89554	9.11624	9.10557	9.10603
3.24	6.77104	6.77626	6.79867	7.85021	7.83758	7.92265	8.39709	8.37098	8.30167	8.67412	8.65437	8.65726	8.86496	8.9241	8.89784	9.1188	9.10546	9.10683
3.25	6.77225	6.77554	6.80019	7.8525	7.84018	7.92389	8.39718	8.37348	8.30143	8.67359	8.65257	8.65736	8.86611	8.92569	8.89796	9.12078	9.10524	9.11077
3.26	6.77241	6.77632	6.80124	7.85327	7.83917	7.92531	8.39712	8.3724	8.3047	8.67747	8.65565	8.65782	8.86752	8.92853	8.90013	9.11942	9.10728	9.10939
3.27	6.77119	6.77626	6.80175	7.85389	7.84024	7.92768	8.3989	8.3719	8.30448	8.67889	8.65563	8.65639	8.86857	8.92958	8.9006	9.12237	9.1099	9.11191
3.28	6.77293	6.77788	6.7991	7.85467	7.8407	7.92789	8.40061	8.37372	8.30513	8.67985	8.65741	8.66052	8.86868	8.92858	8.89987	9.12388	9.11213	9.1125
3.29	6.77172	6.77917	6.80111	7.85386	7.84389	7.92941	8.40139	8.3743	8.30746	8.68186	8.65808	8.66158	8.87323	8.93003	8.90135	9.12405	9.11286	9.11424
3.3	6.77458	6.77607	6.80256	7.85478	7.84331	7.92854	8.4002	8.37767	8.3075	8.68101	8.65672	8.66144	8.87173	8.92867	8.9038	9.12353	9.11219	9.11483
3.31	6.77358	6.77854	6.80303	7.85694	7.84408	7.93032	8.40259	8.37733	8.30678	8.68161	8.65923	8.66246	8.87381	8.93116	8.90413	9.12308	9.11194	9.1164
3.32	6.77403	6.77792	6.80165	7.85745	7.84675	7.9291	8.4066	8.37647	8.30904	8.68124	8.66061	8.6646	8.87409	8.93388	8.90718	9.12765	9.1133	9.11741
3.33	6.77558	6.78015	6.80293	7.85696	7.84367	7.92987	8.40581	8.3789	8.30913	8.68309	8.6602	8.66342	8.87502	8.93197	8.90824	9.12784	9.11448	9.11877
3.34	6.77673	6.77959	6.80429	7.85885	7.84532	7.93228	8.40676	8.37901	8.31143	8.68452	8.66163	8.6657	8.87702	8.93604	8.90834	9.12834	9.11615	9.12184
3.35	6.77609	6.77931	6.80434	7.8609	7.84611	7.93332	8.40642	8.38035	8.31393	8.68513	8.66428	8.66525	8.87598	8.93503	8.90887	9.13127	9.11725	9.12381
3.36	6.77707	6.77973	6.80457	7.86125	7.84853	7.93283	8.40764	8.38243	8.31144	8.68649	8.6676	8.66704	8.87843	8.93606	8.90889	9.13054	9.11983	9.12151
3.37	6.77718	6.78316	6.80503	7.8609	7.84861	7.93495	8.41003	8.38244	8.31467	8.68676	8.6663	8.67123	8.87814	8.93699	8.91116	9.13162	9.12154	9.12465
3.38	6.77622	6.78313	6.80393	7.86123	7.84793	7.93511	8.40933	8.38258	8.31463	8.68811	8.6659	8.66913	8.88179	8.93888	8.91381	9.13248	9.12012	9.12451
3.39	6.77693	6.78342	6.80491	7.86148	7.84927	7.93511	8.41244	8.38395	8.31412	8.69077	8.66861	8.67133	8.88173	8.94074	8.91351	9.13506	9.12144	9.12717
3.4	6.77673	6.78284	6.80681	7.86199	7.85084	7.93584	8.41269	8.38615	8.31704	8.69351	8.67014	8.67147	8.88286	8.94327	8.91653	9.13692	9.12126	9.1268
3.41	6.77847	6.78315	6.80678	7.86649	7.85092	7.93819	8.41264	8.38514	8.31725	8.69212	8.6687	8.67291	8.88364	8.94205	8.91522	9.13657	9.12331	9.13015
3.42	6.7785	6.78521	6.80885	7.86527	7.85252	7.93997	8.41326	8.38943	8.31733	8.69247	8.6712	8.67365	8.88451	8.94495	8.91576	9.13724	9.1241	9.12832
3.43	6.77813	6.78263	6.80966	7.86668	7.853	7.94052	8.41556	8.38793	8.31927	8.69475	8.67145	8.67149	8.88613	8.94394	8.91968	9.13815	9.1231	9.12997
3.44	6.7776	6.78487	6.80838	7.86746	7.85569	7.94018	8.41643	8.38932	8.31926	8.69378	8.6721	8.67594	8.88838	8.94501	8.91971	9.13958	9.12785	9.13081
3.45	6.77846	6.78788	6.80966	7.86966	7.85456	7.9411	8.41796	8.39092	8.32053	8.69658	8.6756	8.6763	8.88757	8.94951	8.9203	9.14063	9.12758	9.13262
3.46	6.78214	6.78534	6.81064	7.86929	7.85377	7.94087	8.41523	8.38958	8.32169	8.70022	8.67412	8.6769	8.89103	8.94697	8.92216	9.13865	9.12842	9.13539
3.47	6.78079	6.78733	6.81196	7.86999	7.85611	7.94307	8.41935	8.39238	8.32189	8.69815	8.6738	8.67741	8.89	8.95052	8.92126	9.14282	9.12745	9.13325
3.48	6.77921	6.7863	6.81166	7.87069	7.85746	7.94317	8.41862	8.39418	8.32566	8.69887	8.67624	8.67995	8.8892	8.95048	8.92457	9.14263	9.12941	9.13497
3.49	6.78303	6.78698	6.81304	7.86991	7.85913	7.94471	8.41902	8.39585	8.32475	8.70049	8.67793	8.67835	8.89037	8.94927	8.92669	9.14451	9.13243	9.13728
3.5	6.78237	6.78705	6.81256	7.87148	7.85747	7.94652	8.41988	8.39564	8.32578	8.70126	8.68021	8.6817	8.89451	8.95288	8.92614	9.14578	9.13171	9.13977
3.51	6.7856	6.7897	6.81191	7.87344	7.85854	7.94448	8.42088	8.39645	8.3264	8.70263	8.67698	8.68093	8.89471	8.95395	8.92886	9.14694	9.13185	9.1408
3.52	6.78374	6.78754	6.81359	7.87374	7.85872	7.94436	8.42354	8.39733	8.32433	8.70522	8.68119	8.68371	8.89495	8.95387	8.92708	9.14571	9.13537	9.13888
3.53	6.78396	6.78958	6.81332	7.87451	7.86142	7.94862	8.42343	8.39832	8.32872	8.70373	8.68132	8.68451	8.89709	8.95523	8.92722	9.1471	9.1355	9.14347
3.54	6.78446	6.78955	6.81487	7.87385	7.86132	7.94839	8.4236	8.39874	8.33048	8.70646	8.68247	8.68414	8.89655	8.95612	8.92806	9.14915	9.13373	9.14425
3.55	6.78342	6.78992	6.8141	7.87704	7.86114	7.9481	8.42542	8.40042	8.33135	8.70509	8.68475	8.68542	8.90017	8.95707	8.93167	9.1505	9.13613	9.14411
3.56	6.78306	6.79068	6.81569	7.87712	7.86598	7.95107	8.42466	8.40031	8.32996	8.70691	8.68566	8.68774	8.89849	8.95851	8.93105	9.15216	9.13651	9.14241
3.57	6.78337	6.79154	6.8167	7.87706	7.86224	7.95093	8.4245	8.3996	8.33143	8.70659	8.68765	8.68883	8.90421	8.96257	8.93041	9.15323	9.13753	9.14492
3.58	6.7874	6.79332	6.81525	7.87782	7.86685	7.94945	8.42842	8.40256	8.33449	8.70637	8.68775	8.68776	8.90009	8.95731	8.93344	9.15376	9.14194	9.14877
3.59	6.78619	6.79227	6.81705	7.8787	7.86581	7.95219	8.43029	8.40325	8.33327	8.70962	8.68997	8.68897	8.90044	8.96264	8.93392	9.15384	9.13936	9.14696
3.6	6.78496	6.79286	6.8173	7.88082	7.86602	7.95365	8.42945	8.40486	8.33309	8.71242	8.68814	8.69011	8.90203	8.96079	8.93529	9.15399	9.14163	9.14858
3.61	6.7872	6.79303	6.81804	7.87834	7.86518	7.95263	8.43015	8.40636	8.33535	8.70921	8.68974	8.69224	8.90321	8.96089	8.93572	9.15324	9.14108	9.14955
3.62	6.78545	6.79312	6.81679	7.88018	7.86695	7.9566	8.43043	8.40592	8.33626	8.71256	8.68929	8.69008	8.90483	8.96396	8.93449	9.15742	9.14257	9.1493
3.63	6.78891	6.79412	6.81749	7.88146	7.86745	7.95518	8.43204	8.40564	8.33825	8.71457	8.6916	8.69209	8.90691	8.96466	8.93694	9.15681	9.14555	9.15094
3.64	6.78932	6.7946	6.81862	7.88213	7.86915	7.95522	8.43311	8.40539	8.33887	8.71279	8.69525	8.69355	8.9076	8.96616	8.93837	9.15896	9.14258	9.15125
3.65	6.78859	6.79578	6.8206	7.88309	7.87098	7.95397	8.43476	8.41171	8.34049	8.71531	8.69209	8.69385	8.9071	8.96821	8.9395	9.15756	9.14326	9.1532
3.66	6.78952	6.79534	6.81915	7.88627	7.86971	7.95693	8.43646	8.40804	8.33795	8.71596	8.69423	8.69638	8.90822	8.96667	8.93939	9.16068	9.14775	9.15654
3.67	6.79129	6.79763	6.81979	7.88561	7.86833	7.95965	8.43673	8.40763	8.33792	8.71804	8.6943	8.69649	8.91101	8.96885	8.9421	9.16375	9.15032	9.15505
3.68	6.78809	6.79667	6.81969	7.88841	7.86964	7.95967	8.43611	8.40948	8.34025	8.71809	8.6946	8.69697	8.9117	8.97066	8.94152	9.16373	9.14748	9.15727
3.69	6.78982	6.79845	6.82039	7.88506	7.87035	7.95997	8.43742	8.41224	8.34294	8.71945	8.69711	8.69868	8.91412	8.9712	8.94275	9.16397	9.15072	9.15697
3.7	6.79022	6.79855	6.82314	7.88618	7.87188	7.9578	8.43772	8.41028	8.34548	8.72078	8.69538	8.69742	8.9137	8.97173	8.9469	9.16371	9.15204	9.15781
3.71	6.78881	6.7963	6.82128	7.88802	7.87454	7.96063	8.44088	8.41312	8.34467	8.72065	8.6972	8.70045	8.91379	8.97268	8.94525	9.16639	9.15047	9.16006
3.72	6.79153	6.79859	6.82139	7.88951	7.87644	7.95995	8.43983	8.41138	8.34438	8.72023	8.69864	8.70144	8.91462	8.97214	8.9443	9.16847	9.15055	9.15915
3.73	6.79086	6.80041	6.82383	7.88914	7.87367	7.96052	8.44153	8.41471	8.34279	8.72355	8.69948	8.7012	8.9147	8.9738	8.94731	9.1667	9.1528	9.16254
3.74	6.79171	6.80033	6.82237	7.88817	7.87739	7.96209	8.44239	8.41524	8.34511	8.72267	8.70072	8.70304	8.91753	8.97538	8.94856	9.16906	9.15446	9.16381
3.75	6.7937	6.80087	6.82227	7.89195	7.87652	7.96421	8.44294	8.41368	8.34698	8.72541	8.70171	8.70255	8.91718	8.97648	8.9499	9.17003	9.15547	9.16477
3.76	6.79301	6.80207	6.82496	7.89257	7.8747	7.96566	8.44116	8.41578	8.3469	8.72499	8.70035	8.70671	8.91536	8.97821	8.94957	9.16821	9.15765	9.1644
3.77	6.79338	6.80064	6.82614	7.89309	7.87752	7.96257	8.44618	8.41731	8.34883	8.72861	8.70342	8.70617	8.91788	8.97916	8.95019	9.17092	9.15706	9.16496
3.78	6.79432	6.80079	6.82455	7.89359	7.87901	7.96467	8.44518	8.41795	8.34846	8.72639	8.70351	8.70872	8.91829	8.98145	8.95228	9.17224	9.15807	9.16588
3.79	6.79364	6.80152	6.82636	7.89263	7.87978	7.96729	8.4472	8.41989	8.34966	8.72711	8.70491	8.70933	8.91867	8.97963	8.95486	9.17439	9.15966	9.16753
3.8	6.79515	6.80311	6.82632	7.89207	7.8819	7.96688	8.44768	8.41932	8.34988	8.72713	8.70382	8.70957	8.923	8.98148	8.95188	9.17394	9.15913	9.16883
3.81	6.79516	6.80259	6.82449	7.89366	7.88129	7.97027	8.44926	8.42236	8.35122	8.72902	8.70648	8.70929	8.92435	8.98255	8.95489	9.17331	9.15944	9.17113
3.82	6.79464	6.80245	6.82571	7.89505	7.88174	7.96887	8.44721	8.42278	8.35156	8.7297	8.70616	8.7116	8.92021	8.98346	8.95584	9.17843	9.15982	9.17061
3.83	6.79432	6.80335	6.8252	7.89417	7.88107	7.97069	8.44784	8.42404	8.35403	8.73182	8.70765	8.71056	8.92608	8.98466	8.95348	9.17943	9.16216	9.16996
3.84	6.79604	6.80356	6.82536	7.89736	7.88465	7.97023	8.45074	8.42293	8.35388	8.73281	8.70882	8.71191	8.92269	8.98566	8.95607	9.17669	9.16057	9.17215
3.85	6.79698	6.80403	6.82467	7.89611	7.88513	7.97059	8.45103	8.42489	8.35315	8.73328	8.70875	8.71354	8.92628	8.98758	8.95644	9.18019	9.1604	9.17425
3.86	6.79797	6.80586	6.82927	7.89816	7.88551	7.96912	8.45181	8.42361	8.35662	8.73336	8.71152	8.71393	8.92793	8.98637	8.95819	9.18064	9.16197	9.17732
3.87	6.79709	6.80621	6.8303	7.90139	7.88612	7.97139	8.45138	8.4247	8.35754	8.7349	8.71286	8.71295	8.92685	8.98658	8.95995	9.17901	9.16401	9.17558
3.88	6.79692	6.80736	6.82935	7.90093	7.88721	7.97113	8.45324	8.42644	8.35797	8.73306	8.71179	8.71457	8.92898	8.98714	8.96036	9.18263	9.16623	9.17894
3.89	6.79621	6.80662	6.82814	7.9005	7.88678	7.97271	8.45636	8.42653	8.35617	8.73855	8.71228	8.71577	8.92796	8.99077	8.96223	9.18274	9.16716	9.17777
3.9	6.79874	6.80843	6.83038	7.90042	7.88613	7.97645	8.45522	8.42667	8.36047	8.73783	8.71476	8.71645	8.93227	8.99104	8.96162	9.18293	9.16824	9.17846
3.91	6.79755	6.80588	6.83045	7.90049	7.88719	7.97361	8.45613	8.42764	8.35855	8.73851	8.71552	8.71946	8.93058	8.9909	8.96295	9.18513	9.16573	9.17911
3.92	6.80044	6.80754	6.83038	7.90239	7.88662	7.97591	8.45607	8.42628	8.3603	8.74061	8.71505	8.71995	8.93115	8.99112	8.96644	9.18549	9.16826	9.17931
3.93	6.80063	6.80828	6.83176	7.90293	7.88978	7.97629	8.45561	8.43076	8.36144	8.74053	8.71699	8.72045	8.93259	8.9938	8.96607	9.18419	9.16972	9.18087
3.94	6.80091	6.81038	6.83013	7.90336	7.89037	7.97862	8.45804	8.43173	8.36181	8.74074	8.72061	8.72058	8.9337	8.99403	8.96599	9.18773	9.17072	9.18108
3.95	6.79995	6.80817	6.83166	7.90159	7.89016	7.97878	8.45867	8.42966	8.3622	8.74074	8.7197	8.72505	8.93465	8.99535	8.96853	9.18496	9.17065	9.18168
3.96	6.79897	6.8088	6.83539	7.9056	7.88936	7.97724	8.45894	8.43324	8.36425	8.74307	8.71966	8.72075	8.93714	8.99343	8.96818	9.18827	9.17085	9.18607
3.97	6.80161	6.80941	6.83361	7.90538	7.88759	7.97686	8.46141	8.43301	8.36337	8.74165	8.72185	8.72298	8.93785	8.99649	8.96675	9.18826	9.17373	9.18408
3.98	6.80102	6.81104	6.83485	7.90801	7.89299	7.98138	8.4624	8.4335	8.36682	8.74307	8.72252	8.72374	8.93923	8.99626	8.96967	9.1852	9.17417	9.18676
3.99	6.80149	6.81154	6.83594	7.90674	7.89355	7.9794	8.46367	8.4352	8.36487	8.74207	8.72109	8.72341	8.93898	8.99708	8.97054	9.19314	9.17659	9.18549
4	6.80181	6.80933	6.83404	7.90754	7.89316	7.98088	8.46212	8.43666	8.36418	8.7447	8.72439	8.72686	8.93809	8.99865	8.97089	9.19245	9.17856	9.18896
4.01	6.80303	6.81044	6.83581	7.90839	7.89308	7.98374	8.46509	8.4363	8.36849	8.74455	8.7238	8.72758	8.94046	8.99987	8.96997	9.19327	9.17749	9.19142
4.02	6.8024	6.81189	6.83465	7.90786	7.89637	7.98125	8.46325	8.43739	8.37029	8.7454	8.72392	8.72675	8.94048	8.99815	8.97239	9.19498	9.17797	9.18614
4.03	6.80222	6.81284	6.837	7.90981	7.89466	7.98217	8.46557	8.43819	8.36684	8.74672	8.72592	8.7266	8.94101	9.00123	8.96866	9.19417	9.17906	9.19069
4.04	6.80203	6.81346	6.83733	7.90973	7.89689	7.98259	8.46421	8.44032	8.36738	8.74862	8.72673	8.7284	8.94287	9.00096	8.97485	9.19281	9.17997	9.19128
4.05	6.80567	6.81374	6.83619	7.91046	7.89768	7.98536	8.46782	8.44011	8.37014	8.75138	8.72622	8.72688	8.94375	9.00047	8.97462	9.19507	9.18054	9.19492
4.06	6.80123	6.81377	6.83579	7.90955	7.89641	7.98586	8.46752	8.43748	8.37012	8.75025	8.72779	8.72757	8.94475	9.00344	8.97529	9.19826	9.1803	9.19384
4.07	6.80424	6.81473	6.83714	7.91024	7.89683	7.98442	8.46667	8.4402	8.37138	8.75223	8.72662	8.72983	8.9448	9.00403	8.97683	9.19548	9.18093	9.19522
4.08	6.80602	6.81326	6.83788	7.91471	7.89856	7.98559	8.46885	8.44246	8.37119	8.75115	8.72767	8.73206	8.94574	9.00773	8.97865	9.19899	9.18134	9.19455
4.09	6.80263	6.81627	6.83842	7.9124	7.89749	7.98394	8.46958	8.44267	8.36949	8.75114	8.72812	8.73192	8.94745	9.00603	8.97824	9.20068	9.18282	9.19612
4.1	6.80643	6.81437	6.8381	7.91267	7.89871	7.98668	8.47101	8.44332	8.37366	8.75355	8.73145	8.73431	8.94782	9.00492	8.97665	9.20086	9.18303	9.19825
4.11	6.80517	6.81499	6.83987	7.91381	7.90092	7.98756	8.46913	8.44268	8.37349	8.75404	8.72798	8.73378	8.95084	9.00732	8.97967	9.20049	9.18298	9.19765
4.12	6.80613	6.81639	6.83985	7.91622	7.90213	7.98641	8.46909	8.44618	8.37485	8.75521	8.73178	8.73469	8.94977	9.00606	8.98253	9.20142	9.18166	9.20099
4.13	6.808	6.81694	6.83883	7.91586	7.90328	7.98815	8.47117	8.44365	8.37624	8.75621	8.73074	8.73635	8.94978	9.00881	8.98322	9.20206	9.18777	9.20098
4.14	6.80769	6.81676	6.8415	7.91378	7.902	7.98923	8.47159	8.44552	8.37597	8.75404	8.73453	8.73552	8.95197	9.00927	8.9826	9.20204	9.18422	9.20088
4.15	6.80591	6.81603	6.84028	7.91717	7.90288	7.99155	8.47474	8.44602	8.37728	8.75812	8.73545	8.73513	8.95233	9.00977	8.98338	9.20309	9.18562	9.19938
4.16	6.80708	6.81731	6.84201	7.91785	7.90237	7.99027	8.47316	8.4468	8.37633	8.75936	8.73457	8.73621	8.95317	9.01302	8.98229	9.20513	9.18795	9.20094
4.17	6.80837	6.81831	6.84222	7.91632	7.90454	7.9913	8.47461	8.44774	8.37903	8.75748	8.73558	8.73983	8.95156	9.01123	8.98461	9.20744	9.18945	9.20159
4.18	6.8097	6.81766	6.84263	7.91917	7.90409	7.99282	8.47581	8.44873	8.37724	8.76084	8.73814	8.741	8.95548	9.01505	8.9842	9.20682	9.18929	9.20552
4.19	6.80879	6.82111	6.84436	7.91902	7.90844	7.99409	8.47728	8.44822	8.38075	8.76059	8.73638	8.73869	8.95421	9.01219	8.98438	9.20769	9.18823	9.20249
4.2	6.80777	6.81893	6.84287	7.91963	7.90404	7.9935	8.47817	8.44968	8.3804	8.7601	8.73845	8.7392	8.95525	9.01351	8.98756	9.20773	9.1902	9.20524
4.21	6.80864	6.82115	6.84189	7.9224	7.90678	7.99269	8.47766	8.44921	8.38084	8.75949	8.73835	8.74121	8.9568	9.0139	8.98864	9.21215	9.19223	9.20721
4.22	6.81083	6.81977	6.84211	7.92204	7.90466	7.99381	8.47878	8.45064	8.3835	8.76112	8.73994	8.74326	8.95564	9.01439	8.98754	9.21041	9.19087	9.20446
4.23	6.81006	6.8213	6.84226	7.92138	7.90469	7.99378	8.47939	8.45195	8.38208	8.76326	8.7389	8.74197	8.95825	9.01824	8.9868	9.20893	9.19446	9.20751
4.24	6.80983	6.82085	6.84433	7.92262	7.90781	7.99638	8.4795	8.45371	8.38264	8.76307	8.7398	8.74223	8.95974	9.01739	8.98969	9.21097	9.19448	9.20878
4.25	6.81044	6.82117	6.84488	7.92305	7.90916	7.99621	8.48156	8.45533	8.38273	8.7641	8.74284	8.74358	8.95834	9.01968	8.99136	9.21201	9.1934	9.2078
4.26	6.81212	6.82393	6.84651	7.92319	7.90929	7.99794	8.48008	8.45543	8.38437	8.76528	8.74529	8.7434	8.95811	9.01897	8.98775	9.21194	9.19608	9.2106
4.27	6.80877	6.82233	6.84409	7.92567	7.91078	7.99818	8.48099	8.45552	8.38568	8.76641	8.74534	8.74588	8.96094	9.01884	8.99181	9.21235	9.19677	9.20952
4.28	6.81261	6.82261	6.84632	7.92474	7.90917	7.99845	8.48329	8.4572	8.38501	8.76554	8.74409	8.74616	8.96313	9.02169	8.99306	9.21329	9.1969	9.21007
4.29	6.81097	6.82282	6.84521	7.92816	7.91154	7.99682	8.48296	8.45605	8.38618	8.76626	8.74545	8.74828	8.96282	9.0233	8.99338	9.21556	9.19683	9.21024
4.3	6.8129	6.82271	6.84442	7.92413	7.91179	7.99822	8.48221	8.45723	8.38733	8.76852	8.74618	8.74636	8.96018	9.0216	8.99542	9.21809	9.19579	9.21281
4.31	6.81298	6.82442	6.84643	7.92818	7.91135	8.00057	8.4843	8.45829	8.38841	8.7671	8.74778	8.75054	8.96292	9.02389	8.99393	9.21811	9.19795	9.21681
4.32	6.81325	6.82508	6.84984	7.9272	7.91102	7.99849	8.48481	8.45945	8.39112	8.76981	8.74794	8.74906	8.96399	9.02188	8.99658	9.21719	9.20101	9.21631
4.33	6.81393	6.82357	6.84564	7.92842	7.914	7.99999	8.48497	8.45798	8.38959	8.77071	8.74965	8.74998	8.9674	9.02201	8.99814	9.22029	9.20142	9.21331
4.34	6.81133	6.82493	6.84631	7.92926	7.91393	8.00065	8.4862	8.46033	8.38987	8.7714	8.74877	8.75332	8.96823	9.02474	8.99848	9.21968	9.19957	9.21541
4.35	6.81509	6.8273	6.8486	7.92954	7.91056	8.00268	8.48863	8.46043	8.39029	8.76968	8.74891	8.75017	8.9675	9.02427	8.99849	9.2202	9.19954	9.21604
4.36	6.81401	6.82494	6.84757	7.92898	7.91449	8.00573	8.4868	8.46039	8.39035	8.77264	8.7471	8.75253	8.96727	9.02625	8.99944	9.22103	9.20269	9.21527
4.37	6.81589	6.82603	6.84813	7.92862	7.91513	8.00541	8.48905	8.46193	8.3917	8.77429	8.75152	8.7517	8.96618	9.02749	9.0016	9.21984	9.20472	9.21757
4.38	6.81626	6.82606	6.84968	7.93164	7.91654	8.00441	8.48948	8.46361	8.3935	8.77197	8.75145	8.75505	8.96984	9.0301	8.99947	9.22069	9.20462	9.21716
4.39	6.81299	6.82613	6.85101	7.92996	7.91447	8.00121	8.49077	8.46258	8.39347	8.77349	8.75075	8.75435	8.96935	9.02956	9.00101	9.22362	9.20406	9.21988
4.4	6.81534	6.82627	6.8495	7.93182	7.91675	8.00244	8.49039	8.46346	8.39406	8.77429	8.75248	8.75553	8.96999	9.02775	8.99983	9.2251	9.20342	9.21994
4.41	6.81881	6.82605	6.84954	7.93182	7.91609	8.00423	8.48982	8.46542	8.39451	8.77645	8.75073	8.75373	8.97048	9.02866	9.00384	9.22394	9.20573	9.22073
4.42	6.81624	6.82569	6.85199	7.93215	7.91619	8.00401	8.49316	8.46393	8.39385	8.77514	8.75351	8.75733	8.97244	9.03225	9.00442	9.22521	9.20641	9.22421
4.43	6.8184	6.82859	6.85277	7.93398	7.91757	8.00524	8.49242	8.46628	8.39423	8.77455	8.753	8.75752	8.97316	9.03004	9.00389	9.22823	9.20799	9.22418
4.44	6.81706	6.82939	6.85123	7.93463	7.92032	8.00616	8.49235	8.46757	8.39475	8.7795	8.75661	8.75564	8.97461	9.03338	9.00352	9.22694	9.20671	9.2249
4.45	6.81595	6.828	6.85044	7.93429	7.92012	8.00758	8.49286	8.4679	8.39886	8.77583	8.75507	8.75708	8.97297	9.03199	9.00455	9.22646	9.20803	9.22439
4.46	6.81941	6.82926	6.85272	7.93415	7.92042	8.00714	8.49498	8.46714	8.39854	8.7782	8.75645	8.75869	8.97359	9.03365	9.00469	9.22536	9.20778	9.22416
4.47	6.81778	6.82988	6.85243	7.93372	7.9203	8.0075	8.49263	8.46834	8.40067	8.7774	8.75845	8.75987	8.97389	9.03369	9.00469	9.23065	9.20977	9.22768
4.48	6.81829	6.83034	6.85299	7.93511	7.92122	8.00747	8.49475	8.47006	8.39633	8.78049	8.75954	8.75965	8.97681	9.03518	9.00801	9.23096	9.20968	9.22684
4.49	6.81797	6.82925	6.85149	7.93467	7.91961	8.00807	8.49772	8.46917	8.39957	8.78034	8.75901	8.76025	8.97911	9.03444	9.0089	9.22968	9.21079	9.2287
4.5	6.81895	6.82981	6.85332	7.93538	7.92368	8.00939	8.49616	8.47089	8.40009	8.78174	8.7569	8.76156	8.97707	9.03793	9.0101	9.23108	9.21226	9.22719
4.51	6.81849	6.83162	6.8518	7.93778	7.92356	8.01199	8.49734	8.47	8.40127	8.78293	8.75696	8.76211	8.97935	9.03411	9.0078	9.23332	9.2114	9.22934
4.52	6.81959	6.83289	6.85474	7.9367	7.924	8.01041	8.50049	8.47277	8.40062	8.78195	8.76031	8.76428	8.97845	9.03742	9.00881	9.23387	9.21286	9.22943
4.53	6.81942	6.83328	6.85586	7.9397	7.9246	8.01128	8.50073	8.47274	8.39849	8.78404	8.76244	8.76481	8.98026	9.03937	9.01139	9.23513	9.215	9.22788
4.54	6.81906	6.83264	6.85435	7.93781	7.92479	8.01139	8.50011	8.47273	8.40443	8.78371	8.76298	8.76486	8.9785	9.03918	9.01217	9.23188	9.21393	9.23051
4.55	6.82033	6.83055	6.85258	7.93694	7.92558	8.0135	8.49891	8.47435	8.40356	8.78463	8.76041	8.76196	8.97997	9.04055	9.01113	9.23431	9.2149	9.23127
4.56	6.82048	6.8309	6.8558	7.93989	7.92744	8.01259	8.50182	8.47428	8.40306	8.78596	8.76271	8.76591	8.98164	9.04171	9.01366	9.23552	9.21886	9.22901
4.57	6.82231	6.83158	6.8566	7.94133	7.92477	8.01086	8.50246	8.47606	8.40367	8.78429	8.76396	8.7674	8.9825	9.04101	9.01268	9.23575	9.21687	9.2319
4.58	6.82059	6.83308	6.85711	7.94095	7.92498	8.01403	8.5009	8.47483	8.40544	8.78731	8.76615	8.7672	8.98527	9.04061	9.01163	9.23744	9.21648	9.23267
4.59	6.82058	6.83407	6.85408	7.93957	7.92739	8.01497	8.50108	8.47682	8.40466	8.78422	8.7638	8.76699	8.98253	9.04366	9.01493	9.23867	9.21811	9.23481
4.6	6.82301	6.83317	6.85718	7.94213	7.92861	8.01457	8.50304	8.47615	8.4048	8.78901	8.76676	8.76841	8.9843	9.04294	9.01498	9.23866	9.21693	9.23658
4.61	6.82094	6.83487	6.85802	7.94283	7.92829	8.01576	8.50541	8.47748	8.4071	8.78908	8.76785	8.76997	8.98384	9.04393	9.01512	9.23853	9.21947	9.23677
4.62	6.82279	6.83614	6.85845	7.94398	7.92711	8.01539	8.50499	8.47638	8.40651	8.78979	8.76645	8.76826	8.9857	9.04387	9.01402	9.23952	9.21983	9.23689
4.63	6.82207	6.83426	6.85873	7.94388	7.92859	8.01582	8.50535	8.47757	8.40771	8.78891	8.76599	8.77039	8.98606	9.04652	9.01609	9.2391	9.22069	9.24004
4.64	6.82363	6.83468	6.85706	7.94557	7.92834	8.01629	8.50495	8.4794	8.40746	8.78887	8.7646	8.771	8.98649	9.04554	9.01728	9.23989	9.22089	9.23749
4.65	6.82384	6.83691	6.8601	7.94338	7.9285	8.01515	8.50859	8.47776	8.40781	8.7884	8.76869	8.77064	8.98815	9.04955	9.02069	9.24401	9.22101	9.23849
4.66	6.82429	6.83428	6.85999	7.94523	7.93059	8.01964	8.50521	8.47847	8.40915	8.79139	8.76986	8.77153	8.98822	9.04765	9.01988	9.24318	9.22297	9.23686
4.67	6.82357	6.83597	6.85864	7.9478	7.93315	8.01746	8.50681	8.48124	8.41029	8.79305	8.77176	8.77265	8.99058	9.04865	9.01998	9.24448	9.22476	9.24101
4.68	6.82539	6.83615	6.86017	7.94651	7.93231	8.01937	8.50777	8.48172	8.4114	8.79181	8.77082	8.77206	8.98728	9.04834	9.02033	9.24526	9.22353	9.24078
4.69	6.82442	6.83657	6.85826	7.9478	7.93152	8.01989	8.5101	8.48166	8.41134	8.79431	8.77147	8.77604	8.99079	9.04976	9.02053	9.24362	9.22572	9.23884
4.7	6.82476	6.83771	6.85993	7.94789	7.93353	8.02104	8.50841	8.48114	8.40989	8.79475	8.77221	8.77518	8.99088	9.05088	9.02034	9.24611	9.22728	9.24137
4.71	6.82744	6.83956	6.8625	7.94571	7.93246	8.02149	8.50983	8.48188	8.41378	8.7944	8.77205	8.77558	8.9934	9.05128	9.02092	9.24707	9.22827	9.24176
4.72	6.82599	6.83791	6.86116	7.94836	7.93538	8.01826	8.51027	8.48403	8.41052	8.79511	8.77212	8.7758	8.99136	9.04997	9.0221	9.24741	9.22531	9.24568
4.73	6.8239	6.83888	6.86029	7.9477	7.9363	8.02338	8.51126	8.48516	8.41192	8.79487	8.77488	8.77776	8.99233	9.05187	9.02259	9.24994	9.22646	9.24451
4.74	6.82685	6.83972	6.86149	7.9487	7.93401	8.02278	8.51082	8.48349	8.41282	8.79789	8.77538	8.77639	8.99229	9.05204	9.02531	9.24851	9.2273	9.24568
4.75	6.82838	6.84102	6.86048	7.94999	7.93445	8.02365	8.51185	8.48352	8.41261	8.79775	8.77551	8.77821	8.99444	9.05091	9.02587	9.24909	9.22803	9.24466
4.76	6.82611	6.83866	6.86247	7.94938	7.93502	8.02524	8.51074	8.48415	8.41361	8.79915	8.77545	8.77893	8.99498	9.05286	9.02882	9.25237	9.22912	9.24549
4.77	6.82794	6.83919	6.86099	7.95065	7.93684	8.02394	8.51483	8.48653	8.41554	8.80013	8.77545	8.77828	8.99665	9.05551	9.02625	9.25115	9.23062	9.24836
4.78	6.82871	6.84075	6.86364	7.95277	7.93524	8.02549	8.51395	8.48533	8.41666	8.79843	8.77724	8.78105	8.99634	9.05711	9.02665	9.24917	9.23003	9.24985
4.79	6.82843	6.83903	6.86353	7.95278	7.93775	8.02559	8.51733	8.48613	8.41401	8.79785	8.77589	8.78036	8.99843	9.05701	9.02709	9.25152	9.23174	9.24536
4.8	6.82721	6.84026	6.86377	7.95225	7.93824	8.02467	8.51721	8.48812	8.41731	8.79971	8.77794	8.78286	8.99685	9.0545	9.03016	9.2538	9.23225	9.2489
4.81	6.82905	6.84263	6.86354	7.95293	7.93891	8.02642	8.51523	8.48736	8.41946	8.7992	8.7771	8.7802	8.99836	9.05846	9.02868	9.25342	9.2288	9.25104
4.82	6.82957	6.84245	6.86393	7.95278	7.93705	8.02318	8.51621	8.48794	8.42005	8.80097	8.78086	8.7796	8.9999	9.05651	9.02696	9.25505	9.23193	9.24869
4.83	6.82901	6.84192	6.86197	7.95437	7.93958	8.02646	8.51482	8.48764	8.41982	8.80144	8.77915	8.78283	8.99935	9.05898	9.02872	9.25546	9.23251	9.25067
4.84	6.83144	6.84281	6.86456	7.95306	7.93986	8.02415	8.51793	8.49029	8.41865	8.8005	8.7796	8.7807	8.99689	9.05914	9.03109	9.2546	9.23229	9.2524
4.85	6.82935	6.84243	6.86463	7.95504	7.93829	8.02819	8.51696	8.49277	8.4204	8.80212	8.78044	8.78284	8.99963	9.05869	9.03032	9.25613	9.23271	9.25301
4.86	6.82865	6.84256	6.86461	7.95513	7.94014	8.02794	8.51754	8.48972	8.42019	8.80373	8.78174	8.78425	9.00229	9.05988	9.03068	9.25353	9.23356	9.25292
4.87	6.82868	6.84358	6.86615	7.95555	7.94114	8.02717	8.51937	8.48948	8.42197	8.80306	8.78167	8.78405	9.00303	9.05939	9.03222	9.25945	9.23416	9.25524
4.88	6.83064	6.8452	6.86569	7.95616	7.94246	8.02652	8.51692	8.49138	8.41919	8.80615	8.78142	8.78501	9.00218	9.05989	9.03241	9.25767	9.23593	9.25452
4.89	6.83005	6.84427	6.86763	7.95618	7.94117	8.02959	8.5212	8.49302	8.42337	8.8055	8.78266	8.78584	9.00564	9.06083	9.03322	9.25813	9.23584	9.25324
4.9	6.83119	6.84393	6.86806	7.95558	7.94361	8.02804	8.52135	8.49175	8.4226	8.80438	8.78461	8.78738	9.00398	9.06322	9.03415	9.25898	9.23788	9.25521
4.91	6.83177	6.84359	6.8669	7.95851	7.94273	8.03193	8.52275	8.49457	8.4223	8.80588	8.7822	8.7878	9.00304	9.06073	9.03632	9.26215	9.23892	9.25872
4.92	6.83189	6.84274	6.86854	7.95823	7.94289	8.02929	8.52058	8.49369	8.42342	8.80803	8.78461	8.78831	9.00506	9.06721	9.0361	9.26066	9.23921	9.25802
4.93	6.8297	6.84561	6.86978	7.9588	7.94366	8.03082	8.52409	8.49575	8.42449	8.80839	8.78487	8.78762	9.00607	9.06496	9.03542	9.25999	9.23956	9.25681
4.94	6.83177	6.84588	6.8666	7.95902	7.94358	8.03064	8.521	8.49476	8.42627	8.80807	8.78679	8.78898	9.00606	9.0646	9.03562	9.26244	9.23977	9.25879
4.95	6.83241	6.84549	6.86942	7.96123	7.94499	8.0311	8.52366	8.49531	8.42595	8.80825	8.78649	8.78961	9.00605	9.06512	9.03912	9.26382	9.24048	9.25935
4.96	6.83309	6.8436	6.86939	7.96004	7.94713	8.03205	8.52495	8.49614	8.42631	8.81098	8.78611	8.79042	9.00808	9.06416	9.03836	9.26325	9.23999	9.25935
4.97	6.83444	6.84568	6.86917	7.95774	7.94661	8.03288	8.52418	8.49729	8.42633	8.81071	8.78862	8.78986	9.00612	9.06625	9.03931	9.26658	9.24014	9.25735
4.98	6.83529	6.84568	6.86882	7.96189	7.94709	8.03285	8.52362	8.49625	8.42851	8.80902	8.78954	8.79128	9.00806	9.06528	9.04018	9.26348	9.24214	9.2586
4.99	6.83302	6.84671	6.87211	7.96033	7.9465	8.03277	8.52449	8.49795	8.42817	8.80865	8.78919	8.79135	9.00792	9.06774	9.03764	9.26432	9.24042	9.25989
5	6.83352	6.84574	6.87103	7.96204	7.94517	8.03443	8.52678	8.49775	8.42586	8.80971	8.7899	8.7908	9.0085	9.07089	9.0395	9.26478	9.24242	9.26158
5.01	6.83687	6.84636	6.86853	7.96195	7.94896	8.0329	8.52584	8.49794	8.42736	8.81032	8.79045	8.79491	9.01116	9.06882	9.04064	9.26628	9.24135	9.26337
5.02	6.83608	6.84709	6.87094	7.96289	7.94926	8.03448	8.52845	8.50006	8.42954	8.81092	8.78764	8.79265	9.00911	9.07004	9.04096	9.2682	9.24549	9.26367
5.03	6.83503	6.84809	6.87126	7.96387	7.94842	8.03508	8.52532	8.4996	8.42902	8.81372	8.79021	8.79379	9.00992	9.0691	9.04231	9.26648	9.24198	9.26524
5.04	6.83575	6.8482	6.87225	7.96187	7.9484	8.03572	8.5304	8.50061	8.42874	8.81319	8.79191	8.79324	9.01047	9.07076	9.04338	9.26765	9.24254	9.26515
5.05	6.83584	6.84733	6.87119	7.96736	7.94971	8.03577	8.5299	8.50139	8.43037	8.81596	8.79244	8.79332	9.01378	9.0702	9.04444	9.267	9.24537	9.26555
5.06	6.83508	6.84549	6.87193	7.96558	7.9511	8.03783	8.52742	8.49934	8.4294	8.81389	8.79337	8.79697	9.01338	9.07096	9.04122	9.27013	9.24408	9.26452
5.07	6.83477	6.84837	6.87297	7.96646	7.95069	8.03643	8.53049	8.50131	8.43315	8.81373	8.79241	8.79418	9.01136	9.07262	9.04473	9.27181	9.24721	9.26518
5.08	6.83554	6.85122	6.87129	7.964	7.95152	8.0379	8.53194	8.50312	8.43069	8.81635	8.79606	8.79727	9.01563	9.07352	9.0469	9.27186	9.24761	9.26829
5.09	6.83745	6.84749	6.87011	7.96427	7.9506	8.03861	8.52883	8.50327	8.43246	8.81584	8.79382	8.79708	9.01352	9.07426	9.04634	9.27034	9.24497	9.26738
5.1	6.83513	6.8469	6.87248	7.96602	7.95143	8.03974	8.5319	8.50371	8.43217	8.81789	8.79552	8.79756	9.01264	9.07167	9.04507	9.27268	9.24807	9.26878
5.11	6.83801	6.84812	6.87339	7.96659	7.95146	8.03855	8.53186	8.50368	8.4334	8.81796	8.79577	8.79693	9.0148	9.07485	9.04544	9.27251	9.2483	9.26708
5.12	6.83969	6.84965	6.8719	7.96687	7.95144	8.03655	8.53404	8.50579	8.43651	8.8176	8.79676	8.79859	9.01547	9.07363	9.04574	9.27349	9.24765	9.27027
5.13	6.83725	6.84872	6.87514	7.96851	7.95301	8.03973	8.53284	8.50507	8.43454	8.81909	8.79889	8.79797	9.01425	9.07626	9.04664	9.27373	9.24647	9.26781
5.14	6.83763	6.85063	6.87556	7.96775	7.9553	8.03849	8.53248	8.50596	8.43467	8.81873	8.79537	8.79822	9.01754	9.07414	9.04606	9.27385	9.24899	9.27171
5.15	6.83834	6.85052	6.87539	7.9681	7.95313	8.0414	8.53357	8.50672	8.43486	8.81874	8.8004	8.7999	9.01762	9.07635	9.04787	9.27681	9.2506	9.27133
5.16	6.83714	6.85066	6.87481	7.96942	7.9539	8.04171	8.53434	8.50644	8.43572	8.82119	8.79819	8.79944	9.01861	9.07724	9.04924	9.27385	9.25212	9.27189
5.17	6.83884	6.85078	6.87544	7.96666	7.95501	8.04234	8.53585	8.50697	8.43568	8.82249	8.79845	8.80246	9.01996	9.07925	9.05125	9.27405	9.25176	9.27539
5.18	6.83962	6.85341	6.87731	7.97092	7.95468	8.04085	8.53433	8.50699	8.43608	8.82181	8.79927	8.80075	9.01885	9.07837	9.0505	9.27735	9.25171	9.27302
5.19	6.83981	6.8533	6.87353	7.97036	7.95521	8.03972	8.5361	8.50977	8.4366	8.82143	8.80118	8.80442	9.01988	9.07723	9.05111	9.27725	9.25363	9.27275
5.2	6.84063	6.85154	6.87705	7.97115	7.95632	8.04285	8.5373	8.50847	8.43736	8.82183	8.79993	8.80331	9.01828	9.07825	9.05183	9.27725	9.25351	9.27448
5.21	6.83885	6.85439	6.87655	7.97118	7.95677	8.04478	8.53842	8.50938	8.43795	8.82216	8.80101	8.80132	9.02064	9.07748	9.05425	9.27654	9.25255	9.27416
5.22	6.83844	6.85234	6.87678	7.97245	7.95566	8.04438	8.53546	8.50827	8.43866	8.82596	8.80119	8.80134	9.02162	9.08036	9.05187	9.27969	9.25541	9.27461
5.23	6.84207	6.85042	6.8779	7.97178	7.95685	8.04433	8.53813	8.50935	8.44027	8.82423	8.80146	8.804	9.02333	9.08091	9.05433	9.27941	9.25404	9.27634
5.24	6.84303	6.85405	6.87628	7.97326	7.95715	8.04301	8.5386	8.51104	8.43968	8.8259	8.79958	8.80454	9.02221	9.082	9.053	9.27974	9.25567	9.27747
5.25	6.84157	6.85486	6.87936	7.97181	7.95816	8.04375	8.53857	8.51097	8.44	8.82641	8.80155	8.80751	9.02457	9.0819	9.05144	9.28059	9.25621	9.27661
5.26	6.8417	6.85339	6.87721	7.97584	7.95662	8.04529	8.53684	8.51304	8.4407	8.82403	8.80601	8.80651	9.02563	9.08372	9.05191	9.27871	9.25643	9.27776
5.27	6.84142	6.85293	6.87692	7.9754	7.95994	8.04761	8.53787	8.51222	8.44123	8.82531	8.80342	8.80712	9.02122	9.08187	9.05705	9.28261	9.25575	9.27806
5.28	6.84264	6.85547	6.87978	7.97502	7.95778	8.04633	8.53953	8.5127	8.44406	8.82764	8.80305	8.80641	9.02511	9.0842	9.05488	9.28226	9.2556	9.27833
5.29	6.84345	6.85329	6.87708	7.97713	7.96174	8.0453	8.54196	8.51209	8.44142	8.82513	8.80658	8.80652	9.02379	9.0836	9.05643	9.28394	9.25619	9.27701
5.3	6.84361	6.85409	6.88052	7.9762	7.9618	8.04609	8.53955	8.51147	8.44339	8.82494	8.80585	8.8085	9.02465	9.08431	9.05824	9.28435	9.25727	9.27954
5.31	6.8427	6.85511	6.87766	7.97587	7.9606	8.04831	8.53884	8.51182	8.44244	8.82684	8.80435	8.80654	9.02488	9.0871	9.05812	9.28354	9.25771	9.2798
5.32	6.84486	6.85585	6.87811	7.97556	7.96134	8.04633	8.5426	8.51062	8.44338	8.82963	8.80525	8.80818	9.02752	9.08587	9.05842	9.28372	9.25747	9.28001
5.33	6.843	6.85614	6.88074	7.9778	7.96308	8.04867	8.54116	8.51312	8.44482	8.82927	8.80691	8.80747	9.02643	9.08592	9.05704	9.28447	9.25876	9.28043
5.34	6.84335	6.85553	6.87815	7.97713	7.96339	8.04801	8.54389	8.51578	8.44345	8.82928	8.80693	8.80955	9.02692	9.08528	9.05751	9.28679	9.26142	9.27989
5.35	6.84395	6.85529	6.88007	7.97585	7.9616	8.04845	8.54576	8.51656	8.44149	8.82728	8.80733	8.81107	9.0283	9.08502	9.05694	9.28343	9.25819	9.28408
5.36	6.84128	6.8581	6.87849	7.97784	7.96212	8.04984	8.54387	8.51723	8.44646	8.82858	8.80954	8.80904	9.02801	9.08829	9.05949	9.28468	9.26208	9.28162
5.37	6.84538	6.8574	6.87839	7.97978	7.96416	8.04832	8.54396	8.51578	8.44575	8.83084	8.8115	8.81001	9.03086	9.0879	9.0595	9.28825	9.26087	9.28265
5.38	6.84571	6.85588	6.87984	7.9801	7.96087	8.04975	8.54451	8.51681	8.44482	8.83339	8.81252	8.81304	9.02928	9.08827	9.0615	9.28952	9.26462	9.28478
5.39	6.84531	6.85699	6.87997	7.98051	7.96461	8.05102	8.54758	8.51826	8.44487	8.8327	8.80874	8.81206	9.03257	9.0892	9.06118	9.28977	9.26376	9.28642
5.4	6.84535	6.85647	6.88235	7.98113	7.96291	8.05121	8.54581	8.51673	8.44723	8.8315	8.80976	8.81334	9.03144	9.08929	9.06065	9.28956	9.26255	9.28326
5.41	6.84542	6.8574	6.88161	7.98011	7.96741	8.05258	8.54448	8.51717	8.44613	8.83257	8.80976	8.81165	9.02999	9.0892	9.06059	9.291	9.26292	9.28567
5.42	6.84556	6.8577	6.88275	7.97958	7.96589	8.05082	8.54611	8.51869	8.44834	8.83412	8.80994	8.81474	9.03269	9.09081	9.06406	9.29147	9.2653	9.28547
5.43	6.84561	6.85924	6.8814	7.98071	7.96599	8.05141	8.5456	8.51931	8.45064	8.83198	8.81221	8.81421	9.03463	9.09316	9.0621	9.29056	9.26644	9.28414
5.44	6.8457	6.85755	6.882	7.98066	7.96646	8.05335	8.54748	8.51985	8.44938	8.83222	8.8138	8.81362	9.031	9.09151	9.0648	9.29117	9.26586	9.28693
5.45	6.84706	6.85701	6.88268	7.98097	7.96583	8.05373	8.54988	8.52266	8.45054	8.83231	8.81208	8.81315	9.03258	9.09397	9.06446	9.29169	9.26642	9.28761
5.46	6.84728	6.86005	6.88447	7.9817	7.96896	8.05319	8.54628	8.52024	8.45	8.83319	8.81136	8.81535	9.03547	9.09289	9.06427	9.29195	9.26712	9.28757
5.47	6.84571	6.85953	6.88243	7.98338	7.96592	8.05339	8.55106	8.52276	8.45028	8.83591	8.8147	8.81513	9.03678	9.0909	9.06589	9.29406	9.26687	9.28875
5.48	6.84744	6.86017	6.88272	7.98431	7.96596	8.05561	8.5496	8.52222	8.4502	8.83425	8.81527	8.81588	9.03544	9.08995	9.06685	9.29301	9.26421	9.28883
5.49	6.84667	6.85849	6.8834	7.9831	7.9673	8.05312	8.5478	8.52209	8.44991	8.83806	8.81406	8.81563	9.03625	9.09406	9.06782	9.29368	9.26707	9.2902
5.5	6.84945	6.86028	6.88398	7.98245	7.96678	8.05492	8.54927	8.52125	8.45212	8.83713	8.81671	8.81923	9.03613	9.09425	9.06627	9.29157	9.26845	9.29048
5.51	6.8477	6.8619	6.88599	7.98415	7.9688	8.05352	8.55105	8.52139	8.45355	8.83699	8.81511	8.81625	9.03711	9.0934	9.06483	9.29433	9.26882	9.29046
5.52	6.84695	6.86017	6.88487	7.98548	7.97018	8.05508	8.55089	8.52381	8.45319	8.83946	8.81813	8.81854	9.0365	9.0936	9.0672	9.29441	9.26997	9.28898
5.53	6.84871	6.85997	6.88562	7.98479	7.96822	8.05462	8.55338	8.52398	8.4559	8.83716	8.81764	8.82016	9.03755	9.09698	9.06748	9.29599	9.27111	9.29265
5.54	6.84895	6.85871	6.88552	7.9851	7.96867	8.05669	8.55197	8.52535	8.45412	8.83938	8.81865	8.81817	9.03889	9.09473	9.06736	9.29409	9.2705	9.29091
5.55	6.8488	6.86324	6.88658	7.98477	7.96952	8.05882	8.55263	8.52317	8.45374	8.83855	8.8152	8.81956	9.03735	9.09643	9.0676	9.2951	9.26999	9.29198
5.56	6.85016	6.86206	6.88719	7.98478	7.96972	8.05685	8.55259	8.52395	8.45386	8.83929	8.81966	8.81875	9.0398	9.09655	9.06994	9.29709	9.27045	9.29203
5.57	6.85083	6.86288	6.88507	7.9849	7.96907	8.05853	8.55351	8.52694	8.45401	8.83881	8.81724	8.82095	9.03662	9.09771	9.06933	9.29858	9.27172	9.2937
5.58	6.84876	6.86199	6.88545	7.98552	7.97252	8.05699	8.55317	8.52462	8.45272	8.84051	8.81792	8.82014	9.03685	9.09707	9.06865	9.29936	9.26953	9.29446
5.59	6.84988	6.86296	6.88469	7.98603	7.97052	8.05855	8.55496	8.52704	8.45459	8.8406	8.8202	8.82216	9.04044	9.0977	9.07078	9.29929	9.27251	9.29292
5.6	6.84902	6.86439	6.88647	7.98752	7.9688	8.05868	8.55503	8.52899	8.4569	8.84014	8.82054	8.82321	9.03766	9.0991	9.07136	9.29637	9.2722	9.29656
5.61	6.8513	6.86317	6.8881	7.98889	7.97203	8.05775	8.55453	8.52793	8.45523	8.84288	8.8182	8.82332	9.04169	9.10003	9.07182	9.2983	9.274	9.29397
5.62	6.84998	6.86245	6.8882	7.98647	7.97376	8.05923	8.55654	8.52678	8.45762	8.84309	8.81966	8.82276	9.0409	9.10112	9.07101	9.29901	9.27577	9.29299
5.63	6.84948	6.86356	6.88742	7.98708	7.97247	8.05893	8.55487	8.52849	8.45866	8.84096	8.81852	8.82201	9.04084	9.10025	9.06996	9.30032	9.27361	9.29489
5.64	6.85148	6.86414	6.88969	7.98759	7.97276	8.0595	8.55444	8.52689	8.45821	8.84312	8.82407	8.82525	9.04202	9.10049	9.07252	9.29758	9.27425	9.29633
5.65	6.84972	6.86499	6.88715	7.99125	7.97228	8.06019	8.55629	8.52872	8.45981	8.84402	8.82179	8.82218	9.04168	9.10195	9.07151	9.30304	9.27546	9.29653
5.66	6.85223	6.86186	6.88731	7.98863	7.97413	8.05924	8.55658	8.53185	8.45851	8.84287	8.82122	8.82307	9.04166	9.10091	9.07284	9.30102	9.27337	9.29766
5.67	6.85013	6.86308	6.8867	7.98832	7.97519	8.06179	8.55946	8.53079	8.45942	8.8424	8.82211	8.82438	9.04321	9.10209	9.07329	9.30275	9.27686	9.29846
5.68	6.8528	6.86417	6.88827	7.98883	7.97255	8.06223	8.55928	8.52934	8.45945	8.84465	8.8223	8.82557	9.04554	9.10204	9.07439	9.30207	9.27571	9.29845
5.69	6.85124	6.86557	6.88702	7.99116	7.97796	8.06095	8.55909	8.53003	8.45685	8.84439	8.82366	8.82717	9.04313	9.10463	9.07362	9.30648	9.27629	9.30022
5.7	6.85327	6.86792	6.88801	7.98985	7.97508	8.06302	8.55881	8.53015	8.45916	8.84562	8.82129	8.82511	9.04498	9.10224	9.0752	9.30465	9.27744	9.2991
5.71	6.85247	6.86657	6.88837	7.98999	7.97622	8.06253	8.56033	8.53235	8.459	8.84726	8.8235	8.82464	9.045	9.10331	9.07451	9.30475	9.2793	9.29946
5.72	6.85354	6.86467	6.88934	7.99254	7.97548	8.06255	8.55808	8.53253	8.45896	8.84639	8.82729	8.82751	9.04513	9.10388	9.07587	9.30548	9.27759	9.30077
5.73	6.85368	6.8663	6.88947	7.99106	7.97452	8.06515	8.55975	8.53226	8.46161	8.84738	8.8247	8.82835	9.0453	9.10617	9.07649	9.30656	9.28079	9.30048
5.74	6.85611	6.86624	6.88863	7.99328	7.97601	8.06389	8.5582	8.53211	8.46204	8.84845	8.82703	8.82752	9.04578	9.10698	9.0776	9.30482	9.27945	9.30148
5.75	6.85436	6.86543	6.8905	7.99079	7.97697	8.064	8.56123	8.53157	8.46329	8.84632	8.82474	8.82798	9.04844	9.10477	9.07739	9.30688	9.27889	9.30419
5.76	6.85242	6.8672	6.88986	7.99233	7.97581	8.06551	8.56053	8.53141	8.46171	8.84749	8.82686	8.82891	9.04613	9.10614	9.0757	9.30717	9.2789	9.30211
5.77	6.85365	6.86567	6.88955	7.99134	7.9775	8.06591	8.5643	8.53488	8.46284	8.84795	8.82668	8.82881	9.04811	9.10652	9.07789	9.30776	9.28198	9.30359
5.78	6.85489	6.86608	6.89175	7.99124	7.97734	8.06392	8.56082	8.53478	8.46262	8.84669	8.8266	8.83025	9.04801	9.10794	9.0781	9.31005	9.28023	9.30525
5.79	6.85558	6.86683	6.88838	7.99266	7.97926	8.06463	8.56253	8.53339	8.46452	8.84784	8.82769	8.82914	9.04738	9.10846	9.07783	9.30814	9.28007	9.30453
5.8	6.85456	6.86783	6.89156	7.9942	7.97749	8.06681	8.56205	8.53471	8.4635	8.85212	8.82685	8.83066	9.04904	9.10622	9.08095	9.30948	9.28028	9.30343
5.81	6.85482	6.86782	6.89242	7.99215	7.97922	8.06609	8.56253	8.53465	8.46474	8.85158	8.82924	8.83099	9.04924	9.11011	9.0795	9.31043	9.28313	9.30689
5.82	6.85466	6.86757	6.89065	7.99563	7.98003	8.06684	8.56215	8.5368	8.46489	8.85055	8.82826	8.82955	9.04904	9.10784	9.07963	9.30766	9.28384	9.30362
5.83	6.85537	6.86787	6.89245	7.99636	7.97951	8.06634	8.56492	8.53714	8.46413	8.84946	8.82924	8.83414	9.0507	9.10773	9.08205	9.30838	9.28406	9.30571
5.84	6.85703	6.86795	6.89193	7.99377	7.97995	8.06832	8.5636	8.53781	8.46696	8.84971	8.82874	8.83325	9.05101	9.10791	9.0846	9.31123	9.28327	9.30628
5.85	6.85672	6.86968	6.89045	7.99606	7.98032	8.06525	8.564	8.53817	8.46553	8.85328	8.83015	8.83354	9.04968	9.11017	9.08184	9.31329	9.28135	9.30529
5.86	6.85757	6.86731	6.89284	7.99607	7.98192	8.06577	8.56492	8.53721	8.46553	8.85287	8.83031	8.83379	9.05207	9.11051	9.08195	9.31179	9.28247	9.30779
5.87	6.85686	6.8683	6.89302	7.995	7.98282	8.06822	8.56584	8.53756	8.46469	8.85163	8.82934	8.83233	9.05205	9.11203	9.0828	9.31357	9.28618	9.30739
5.88	6.8577	6.86851	6.89233	7.99637	7.98222	8.06725	8.56649	8.53663	8.46656	8.85327	8.83136	8.83478	9.05313	9.11056	9.08363	9.31518	9.28461	9.3098
5.89	6.85751	6.87018	6.8913	7.99545	7.98162	8.06675	8.56573	8.53692	8.46784	8.85485	8.83092	8.83377	9.05335	9.11106	9.08384	9.31333	9.28505	9.30972
5.9	6.85771	6.87121	6.89215	7.99797	7.98175	8.07158	8.56611	8.53735	8.46783	8.85427	8.83095	8.83341	9.05244	9.11143	9.08377	9.31331	9.28586	9.30625
5.91	6.85703	6.86979	6.89439	7.99825	7.9812	8.06982	8.56865	8.53927	8.46907	8.85571	8.83154	8.83264	9.05348	9.11139	9.08533	9.31587	9.28714	9.30886
5.92	6.85822	6.86781	6.89463	7.99877	7.98393	8.06871	8.56432	8.53891	8.46695	8.85534	8.8319	8.83554	9.05517	9.11279	9.08276	9.31406	9.28722	9.31161
5.93	6.85939	6.86994	6.8933	7.9991	7.98249	8.06953	8.56645	8.53979	8.46673	8.85432	8.83125	8.83588	9.05604	9.11321	9.08609	9.31609	9.28612	9.31008
5.94	6.85723	6.87024	6.89433	7.99914	7.9832	8.06946	8.56827	8.54031	8.47058	8.85422	8.83101	8.83459	9.05722	9.11174	9.08685	9.31541	9.2876	9.31261
5.95	6.86004	6.87099	6.8963	7.99897	7.9839	8.06948	8.57022	8.53942	8.46994	8.85636	8.83369	8.83684	9.05698	9.11449	9.08525	9.31504	9.28873	9.31187
5.96	6.85817	6.87358	6.89594	7.99885	7.98364	8.06867	8.57158	8.54169	8.46873	8.85443	8.83327	8.83688	9.05705	9.1141	9.08614	9.31624	9.28979	9.30945
5.97	6.86003	6.87086	6.89569	7.99895	7.98417	8.07184	8.57161	8.5438	8.46961	8.85693	8.837	8.83739	9.05376	9.11425	9.08829	9.31812	9.28907	9.31436
5.98	6.85867	6.87066	6.89686	8.00008	7.98297	8.06885	8.57017	8.54099	8.47004	8.85825	8.83511	8.83702	9.05687	9.11725	9.08734	9.31691	9.28872	9.31397
5.99	6.85917	6.87241	6.89446	8.00112	7.98476	8.07199	8.56942	8.54519	8.47392	8.85613	8.83397	8.83669	9.05603	9.11763	9.08666	9.31761	9.29088	9.31061
6	6.85921	6.87012	6.89649	7.99998	7.98426	8.07131	8.57241	8.54159	8.47224	8.85891	8.8345	8.83825	9.05621	9.11423	9.08973	9.31755	9.2888	9.31176
6.01	6.86065	6.87226	6.897	8.00036	7.98408	8.07092	8.57089	8.54241	8.47337	8.85801	8.83344	8.83872	9.05754	9.11655	9.08955	9.31948	9.29254	9.31367
6.02	6.85922	6.87248	6.89841	8.00113	7.98562	8.07298	8.56976	8.54216	8.47322	8.85624	8.83714	8.83782	9.057	9.11804	9.09124	9.31905	9.29085	9.31234
6.03	6.85882	6.87193	6.89592	8.00169	7.98555	8.07065	8.57193	8.54475	8.47141	8.85619	8.83417	8.83846	9.0586	9.11505	9.08974	9.31916	9.29031	9.31425
6.04	6.85979	6.87192	6.89659	8.00321	7.98817	8.07258	8.57053	8.54443	8.47358	8.85933	8.83868	8.8406	9.06003	9.11799	9.09095	9.31911	9.29152	9.315
6.05	6.86079	6.87344	6.89765	8.00285	7.98578	8.07273	8.57386	8.54422	8.47374	8.85981	8.83702	8.84286	9.05851	9.11981	9.08942	9.32102	9.29343	9.31525
6.06	6.86259	6.87503	6.89658	8.00295	7.98723	8.07522	8.57405	8.54627	8.47345	8.86009	8.83737	8.83827	9.05996	9.11673	9.0894	9.32023	9.28847	9.31692
6.07	6.86297	6.87644	6.89793	8.00224	7.98776	8.07288	8.57209	8.54714	8.47427	8.86079	8.83753	8.84236	9.05849	9.11664	9.09219	9.31957	9.2915	9.31771
6.08	6.86185	6.87326	6.89865	8.00085	7.98809	8.07411	8.57599	8.54665	8.4753	8.86076	8.83901	8.83929	9.06085	9.11955	9.09081	9.32258	9.29292	9.31694
6.09	6.85979	6.87383	6.89743	8.00354	7.98889	8.07602	8.57425	8.547	8.4756	8.86164	8.83805	8.84211	9.05892	9.1203	9.09039	9.32031	9.29328	9.31654
6.1	6.86161	6.87249	6.89848	8.00499	7.98941	8.07483	8.57305	8.54833	8.47503	8.86027	8.83928	8.84427	9.06204	9.11924	9.09331	9.32405	9.2936	9.31782
6.11	6.86184	6.87383	6.89592	8.00476	7.98892	8.0769	8.5742	8.54614	8.47648	8.86366	8.83867	8.84409	9.06174	9.12113	9.09217	9.32308	9.29415	9.31701
6.12	6.86334	6.87635	6.90059	8.00465	7.98921	8.07437	8.57867	8.54536	8.4762	8.86134	8.83837	8.84401	9.06132	9.12039	9.09204	9.32241	9.29473	9.32074
6.13	6.86232	6.8761	6.89743	8.00445	7.9884	8.07581	8.57526	8.54767	8.47566	8.86219	8.84142	8.84308	9.06317	9.12153	9.09449	9.32297	9.296	9.32033
6.14	6.86308	6.87538	6.89854	8.00611	7.98957	8.07579	8.57458	8.54661	8.47529	8.86263	8.84133	8.8425	9.06612	9.12066	9.0932	9.32377	9.29457	9.31896
6.15	6.86115	6.87527	6.89913	8.00697	7.98971	8.0785	8.57672	8.5466	8.47779	8.86439	8.84049	8.84544	9.06272	9.12055	9.09176	9.32594	9.29494	9.32002
6.16	6.86362	6.87492	6.89996	8.00707	7.99145	8.0775	8.57691	8.54989	8.47662	8.8636	8.84221	8.84317	9.06488	9.12344	9.09717	9.3241	9.29339	9.31886
6.17	6.86228	6.87496	6.89927	8.00609	7.99067	8.0781	8.5772	8.5471	8.47823	8.86238	8.84439	8.84449	9.06655	9.12072	9.09346	9.32505	9.29844	9.32093
6.18	6.86319	6.87429	6.89866	8.00528	7.99171	8.07595	8.57673	8.54924	8.4772	8.86388	8.84528	8.84287	9.06228	9.12237	9.09455	9.32758	9.29753	9.32038
6.19	6.8635	6.87553	6.89899	8.00731	7.99138	8.07767	8.57516	8.54947	8.47922	8.86434	8.84341	8.84781	9.0655	9.12398	9.09708	9.32866	9.29668	9.32132
6.2	6.86152	6.87538	6.89856	8.0065	7.99298	8.07842	8.57595	8.54928	8.47675	8.86491	8.84398	8.84609	9.06456	9.12394	9.09581	9.32836	9.29749	9.32241
6.21	6.86435	6.87457	6.89905	8.00719	7.99265	8.07898	8.57938	8.54966	8.47987	8.86573	8.84639	8.84627	9.06886	9.12296	9.09974	9.32664	9.29876	9.32398
6.22	6.8644	6.87798	6.90074	8.00579	7.99289	8.07957	8.57685	8.55086	8.48027	8.86456	8.84319	8.84652	9.06702	9.12482	9.09494	9.32906	9.2996	9.32158
6.23	6.86529	6.87617	6.90083	8.00745	7.99309	8.07897	8.57854	8.55129	8.4809	8.86852	8.84425	8.84648	9.06579	9.12458	9.09596	9.32621	9.30094	9.32331
6.24	6.86483	6.87608	6.90055	8.00549	7.99179	8.07893	8.57973	8.55011	8.47955	8.86523	8.84529	8.84449	9.06584	9.12615	9.09607	9.32981	9.29666	9.32532
6.25	6.86488	6.87634	6.90089	8.00832	7.99335	8.07897	8.57988	8.55163	8.48045	8.86597	8.84534	8.84716	9.06634	9.12562	9.09819	9.32881	9.29846	9.3242
6.26	6.86844	6.87942	6.90162	8.00965	7.99454	8.08109	8.57916	8.55413	8.4799	8.86538	8.8466	8.84794	9.06648	9.1266	9.09913	9.32862	9.3	9.32501
6.27	6.86512	6.87647	6.90253	8.00858	7.99405	8.07935	8.5779	8.55161	8.48187	8.86599	8.8462	8.84804	9.06854	9.12934	9.09775	9.32876	9.30015	9.32455
6.28	6.86381	6.87804	6.90436	8.01004	7.99469	8.08081	8.57934	8.55143	8.48118	8.86925	8.84822	8.84852	9.06879	9.12572	9.09605	9.33155	9.29896	9.32519
6.29	6.86548	6.87743	6.90224	8.01096	7.99324	8.0795	8.57804	8.55294	8.48222	8.86671	8.84472	8.84584	9.0672	9.12633	9.09781	9.33109	9.30051	9.32649
6.3	6.86357	6.87867	6.90337	8.00906	7.99415	8.07988	8.58106	8.55184	8.48306	8.86633	8.84717	8.84851	9.07091	9.12935	9.09746	9.33119	9.29988	9.32566
6.31	6.86903	6.87964	6.90338	8.00973	7.99565	8.08285	8.5819	8.55358	8.48105	8.86973	8.84528	8.85136	9.07085	9.12766	9.09955	9.33135	9.30309	9.32859
6.32	6.86537	6.87973	6.90297	8.00921	7.99608	8.07953	8.58225	8.55289	8.48154	8.8682	8.8485	8.85071	9.07062	9.12614	9.10123	9.33153	9.3009	9.32584
6.33	6.86468	6.87854	6.90124	8.01259	7.99577	8.08132	8.58134	8.55351	8.4798	8.87054	8.84797	8.84957	9.06781	9.12943	9.09952	9.32957	9.30018	9.32686
6.34	6.86677	6.87916	6.90296	8.00818	7.9968	8.08294	8.58351	8.55438	8.48333	8.86972	8.84745	8.85207	9.06907	9.12757	9.10137	9.33322	9.29989	9.32684
6.35	6.8665	6.87856	6.90243	8.01034	7.99485	8.08264	8.58326	8.55676	8.48566	8.86838	8.84949	8.84681	9.07053	9.12993	9.10346	9.33385	9.30338	9.32719
6.36	6.8694	6.88042	6.90137	8.0139	7.99652	8.08414	8.5835	8.55517	8.48224	8.86863	8.8467	8.85266	9.07242	9.12822	9.09911	9.33252	9.30022	9.32624
6.37	6.8671	6.88036	6.90443	8.00999	7.99756	8.0843	8.58381	8.55425	8.48679	8.86966	8.84793	8.85113	9.07015	9.12933	9.10193	9.33378	9.3018	9.32998
6.38	6.86789	6.87939	6.90354	8.01415	7.99497	8.08516	8.58308	8.55618	8.48345	8.87165	8.85116	8.85171	9.07158	9.13065	9.10074	9.33453	9.30465	9.32662
6.39	6.86607	6.87775	6.90596	8.01308	7.99828	8.08263	8.58282	8.5565	8.48368	8.87087	8.84896	8.85088	9.06986	9.12943	9.10108	9.33469	9.30384	9.33086
6.4	6.86921	6.87893	6.9028	8.01248	7.99993	8.08551	8.5831	8.5588	8.48617	8.86988	8.85126	8.85154	9.07115	9.13005	9.10264	9.33441	9.3053	9.32866
6.41	6.86512	6.87912	6.90551	8.01562	7.99842	8.08662	8.58414	8.55906	8.48518	8.87265	8.85227	8.85489	9.07225	9.12875	9.10312	9.33734	9.30461	9.32971
6.42	6.86791	6.87849	6.90331	8.01596	7.99781	8.08668	8.58566	8.5585	8.48437	8.87409	8.85096	8.85317	9.07235	9.13172	9.10308	9.33473	9.30585	9.32993
6.43	6.86863	6.87865	6.90062	8.01374	7.99785	8.08434	8.58364	8.55987	8.48602	8.87047	8.85179	8.85321	9.07376	9.13181	9.10517	9.33383	9.30353	9.32907
6.44	6.86878	6.88029	6.90612	8.01302	8.00082	8.08422	8.58598	8.559	8.4844	8.87434	8.85326	8.85406	9.07182	9.1301	9.1025	9.33672	9.30621	9.3324
6.45	6.86784	6.87975	6.90665	8.01732	8.00053	8.08604	8.58671	8.55801	8.48918	8.87276	8.85387	8.85335	9.0737	9.13329	9.10145	9.3364	9.30601	9.33194
6.46	6.87024	6.88333	6.90449	8.01556	7.99947	8.08718	8.58485	8.56063	8.48754	8.87412	8.8523	8.85504	9.07606	9.1325	9.1035	9.33702	9.30427	9.33308
6.47	6.86905	6.88249	6.90374	8.01376	8	8.08598	8.58783	8.55849	8.48714	8.87282	8.85475	8.85692	9.07557	9.13459	9.10539	9.33763	9.30625	9.33317
6.48	6.86861	6.88116	6.90581	8.01362	7.99953	8.08618	8.5873	8.55907	8.48627	8.87314	8.85274	8.85423	9.07328	9.13342	9.10428	9.33953	9.30772	9.33287
6.49	6.86822	6.88102	6.90454	8.01498	8.00046	8.08862	8.58826	8.55906	8.48854	8.87309	8.85212	8.85411	9.07396	9.1337	9.10514	9.33802	9.30676	9.33502
6.5	6.86793	6.88309	6.9048	8.01624	7.99991	8.08822	8.58655	8.56017	8.48457	8.87413	8.85433	8.85743	9.0773	9.13213	9.10704	9.34021	9.30487	9.33425
6.51	6.86932	6.8825	6.90713	8.01685	8.00153	8.08816	8.58807	8.56143	8.48649	8.8743	8.85515	8.8564	9.07595	9.13513	9.10503	9.33793	9.30763	9.33415
6.52	6.87112	6.88083	6.90675	8.01649	8.00234	8.08819	8.5872	8.55915	8.48848	8.87454	8.85558	8.8569	9.07538	9.13203	9.10731	9.34057	9.30931	9.33387
6.53	6.86941	6.88367	6.90452	8.01952	8.00063	8.08839	8.59003	8.55987	8.48853	8.87317	8.85642	8.85615	9.07608	9.13418	9.10683	9.33788	9.30727	9.33436
6.54	6.87116	6.88322	6.90629	8.0176	8.00129	8.08725	8.58956	8.56112	8.48848	8.87718	8.85232	8.85708	9.07712	9.13587	9.10608	9.33767	9.30694	9.33472
6.55	6.86947	6.8813	6.90907	8.01664	8.00095	8.08646	8.59163	8.55956	8.49085	8.87631	8.85536	8.85699	9.07487	9.13513	9.10937	9.34005	9.30739	9.33677
6.56	6.8702	6.88258	6.90694	8.02115	8.00217	8.08782	8.59074	8.56255	8.49083	8.87767	8.85285	8.85867	9.07698	9.13643	9.10886	9.34018	9.30873	9.33476
6.57	6.8701	6.88506	6.90566	8.01987	8.00277	8.0893	8.58763	8.56113	8.49156	8.87698	8.85631	8.85965	9.07654	9.13671	9.1078	9.33853	9.31039	9.33552
6.58	6.87046	6.8844	6.9068	8.01739	8.00376	8.09031	8.59242	8.56326	8.48872	8.87718	8.85635	8.8582	9.07684	9.1379	9.10879	9.342	9.30973	9.337
6.59	6.87045	6.88372	6.90804	8.01569	8.00335	8.09095	8.59145	8.56266	8.49104	8.87778	8.85718	8.85772	9.07907	9.13658	9.10878	9.34191	9.31124	9.33756
6.6	6.8731	6.88294	6.90716	8.01944	8.00163	8.08962	8.59114	8.56272	8.49175	8.87695	8.85721	8.86079	9.0795	9.13836	9.1072	9.34479	9.30925	9.33845
6.61	6.87239	6.8815	6.90591	8.02019	8.00256	8.08941	8.5912	8.56148	8.493	8.87873	8.8582	8.86071	9.07994	9.13558	9.11137	9.34494	9.30896	9.33825
6.62	6.8702	6.88498	6.90736	8.02108	8.00478	8.09173	8.59154	8.56305	8.49207	8.87703	8.85985	8.85857	9.07835	9.13701	9.10912	9.3425	9.30939	9.33808
6.63	6.87359	6.88382	6.90633	8.01896	8.00489	8.09037	8.59457	8.56359	8.49275	8.88075	8.85779	8.8594	9.08103	9.13759	9.1098	9.34393	9.31157	9.33731
6.64	6.87496	6.8836	6.91042	8.02079	8.00599	8.09071	8.59248	8.56144	8.49328	8.87941	8.85667	8.85975	9.08029	9.13963	9.1106	9.34219	9.31024	9.33634
6.65	6.87205	6.88571	6.90874	8.02016	8.0052	8.09141	8.59166	8.56625	8.49276	8.87706	8.86081	8.86107	9.08183	9.13974	9.11009	9.3427	9.31124	9.34029
6.66	6.87151	6.88486	6.90753	8.01968	8.00476	8.09004	8.59332	8.56551	8.49099	8.87967	8.86008	8.8619	9.08198	9.13863	9.11212	9.34565	9.31238	9.34082
6.67	6.87504	6.8845	6.9093	8.022	8.00721	8.09166	8.59552	8.56422	8.49466	8.87882	8.85938	8.86046	9.07938	9.13902	9.10966	9.34317	9.31006	9.33994
6.68	6.87524	6.88176	6.90829	8.01991	8.00853	8.09245	8.59315	8.56544	8.49204	8.88057	8.85955	8.8608	9.08045	9.13887	9.11297	9.34531	9.31243	9.34053
6.69	6.87147	6.88306	6.90962	8.02359	8.00773	8.09162	8.59171	8.56507	8.49397	8.88067	8.86049	8.86033	9.07967	9.13927	9.11323	9.34652	9.31181	9.33822
6.7	6.8745	6.88421	6.90848	8.02006	8.00788	8.09157	8.59431	8.56545	8.49223	8.88159	8.85982	8.86297	9.08104	9.14228	9.11311	9.34566	9.31345	9.34002
6.71	6.87379	6.88515	6.90896	8.0188	8.00617	8.09072	8.59418	8.56624	8.49585	8.8797	8.85963	8.86063	9.08313	9.14131	9.11411	9.34764	9.31486	9.34075
6.72	6.87266	6.88465	6.90704	8.02095	8.00769	8.09068	8.59564	8.56661	8.49366	8.88208	8.86199	8.86216	9.08486	9.14096	9.11488	9.34447	9.3134	9.34049
6.73	6.87369	6.8849	6.90874	8.02216	8.00826	8.09301	8.59465	8.56679	8.49562	8.87887	8.86078	8.86297	9.08407	9.13927	9.11198	9.34461	9.31457	9.34064
6.74	6.87341	6.88819	6.91069	8.02358	8.00622	8.09257	8.59632	8.56773	8.49501	8.88348	8.86027	8.86256	9.08282	9.14089	9.11473	9.34571	9.3145	9.34142
6.75	6.87213	6.88756	6.9072	8.02156	8.00536	8.09475	8.59346	8.5687	8.4937	8.88174	8.8625	8.8638	9.08286	9.14104	9.11283	9.34676	9.31568	9.34357
6.76	6.87426	6.8862	6.90862	8.02136	8.01027	8.09324	8.59699	8.56561	8.49366	8.88368	8.86	8.86136	9.08268	9.14372	9.11256	9.34667	9.31435	9.34246
6.77	6.87391	6.88706	6.91018	8.02448	8.0069	8.09317	8.5966	8.56728	8.49617	8.88282	8.86184	8.86039	9.0827	9.14238	9.11583	9.3498	9.31775	9.34192
6.78	6.87544	6.88691	6.90903	8.0235	8.00992	8.09569	8.59591	8.56868	8.49712	8.88422	8.86257	8.86426	9.08367	9.14236	9.11347	9.34558	9.3148	9.3429
6.79	6.87494	6.88768	6.91192	8.02165	8.00847	8.09745	8.5955	8.56902	8.49981	8.88342	8.86077	8.86465	9.08583	9.14136	9.11642	9.34825	9.315	9.3406
6.8	6.87428	6.88744	6.90969	8.02355	8.00823	8.09381	8.59671	8.56986	8.49769	8.88355	8.86429	8.86489	9.08612	9.14304	9.11714	9.34789	9.31624	9.34439
6.81	6.8757	6.88678	6.91094	8.0247	8.00852	8.09593	8.5965	8.56785	8.49705	8.88263	8.86193	8.86443	9.08612	9.14356	9.11692	9.35092	9.31713	9.34403
6.82	6.87684	6.88854	6.91106	8.02288	8.009	8.09579	8.59801	8.57015	8.49749	8.88508	8.86397	8.86542	9.08763	9.1455	9.115	9.35088	9.3189	9.34241
6.83	6.87728	6.88816	6.91034	8.02532	8.00928	8.0959	8.59863	8.56875	8.49814	8.88573	8.86185	8.86388	9.08299	9.14594	9.11755	9.35251	9.31717	9.34242
6.84	6.87601	6.88844	6.91022	8.02385	8.00968	8.09613	8.59891	8.57138	8.49604	8.88363	8.86478	8.86617	9.08619	9.14131	9.11617	9.35136	9.31499	9.34466
6.85	6.87456	6.89067	6.91267	8.02531	8.00932	8.0956	8.59809	8.56974	8.50058	8.8866	8.86356	8.86563	9.08715	9.14621	9.11502	9.35167	9.31819	9.34615
6.86	6.87612	6.88733	6.91277	8.02785	8.01063	8.09472	8.59747	8.56881	8.49814	8.88482	8.86545	8.86715	9.08756	9.14323	9.11667	9.35231	9.31855	9.34552
6.87	6.87568	6.88865	6.90923	8.02774	8.01037	8.09649	8.59915	8.57242	8.49992	8.88565	8.86438	8.86532	9.08777	9.14453	9.12046	9.35253	9.31869	9.34397
6.88	6.87679	6.88916	6.91355	8.02586	8.01006	8.09435	8.59908	8.57163	8.50002	8.88556	8.86661	8.86595	9.08397	9.14674	9.11699	9.34965	9.31841	9.34615
6.89	6.87605	6.88951	6.91208	8.02575	8.00923	8.09677	8.60001	8.57039	8.50016	8.8851	8.86581	8.86701	9.0889	9.14532	9.11933	9.35272	9.31795	9.34381
6.9	6.87538	6.88902	6.91251	8.02532	8.0106	8.09695	8.60023	8.5693	8.5011	8.8853	8.86624	8.8635	9.08675	9.14679	9.11679	9.35332	9.3178	9.34482
6.91	6.8781	6.88927	6.91299	8.02735	8.01081	8.09735	8.60077	8.57379	8.50039	8.8863	8.86721	8.86619	9.08783	9.14678	9.11909	9.3524	9.31831	9.34803
6.92	6.87787	6.88933	6.91196	8.0267	8.01174	8.09719	8.60076	8.57286	8.50246	8.8884	8.8678	8.86866	9.08822	9.14522	9.11835	9.35548	9.32012	9.34636
6.93	6.87743	6.88868	6.91497	8.02896	8.01315	8.09554	8.60144	8.5737	8.50087	8.88651	8.86671	8.86859	9.08614	9.14485	9.11842	9.35304	9.31843	9.34854
6.94	6.87903	6.88767	6.9137	8.02905	8.01118	8.10049	8.60071	8.57497	8.50126	8.887	8.86577	8.86668	9.08873	9.14674	9.12047	9.35427	9.31932	9.34652
6.95	6.87894	6.88998	6.91383	8.02854	8.01163	8.09723	8.60141	8.57351	8.50182	8.88602	8.86781	8.86787	9.08769	9.14569	9.12088	9.35294	9.32125	9.34795
6.96	6.87828	6.88913	6.91347	8.02504	8.01309	8.09897	8.60008	8.57246	8.50124	8.88692	8.86612	8.86921	9.09116	9.14478	9.12055	9.35292	9.32031	9.3522
6.97	6.87668	6.88986	6.91295	8.02826	8.01086	8.09903	8.60264	8.5723	8.50114	8.88969	8.86892	8.86946	9.0893	9.14721	9.12067	9.35358	9.31788	9.35132
6.98	6.88114	6.89085	6.91486	8.02949	8.01372	8.09848	8.60111	8.57354	8.50347	8.88645	8.86782	8.87033	9.09092	9.14703	9.12024	9.35324	9.32539	9.34772
6.99	6.87902	6.88758	6.91144	8.02714	8.01354	8.09902	8.60172	8.57415	8.50306	8.88574	8.86829	8.86821	9.09261	9.14977	9.12018	9.35557	9.32112	9.34895
7	6.87732	6.89203	6.91144	8.02926	8.01238	8.0987	8.60418	8.57316	8.49993	8.89015	8.86763	8.86984	9.09015	9.14747	9.1198	9.35646	9.32157	9.34823
7.01	6.87889	6.89011	6.91396	8.03072	8.01353	8.10017	8.60386	8.57503	8.50374	8.89062	8.86895	8.8692	9.09062	9.14766	9.11973	9.35395	9.32203	9.35199
7.02	6.87854	6.89224	6.9143	8.03122	8.01434	8.10296	8.60485	8.57468	8.50374	8.88903	8.87132	8.8696	9.09426	9.15027	9.12066	9.35649	9.32155	9.34953
7.03	6.87845	6.89042	6.91451	8.02947	8.01611	8.09836	8.60381	8.57633	8.5065	8.88775	8.86887	8.8703	9.09257	9.1498	9.12298	9.35557	9.32165	9.35033
7.04	6.87864	6.88962	6.91592	8.0303	8.0151	8.09861	8.60314	8.57631	8.50362	8.88661	8.86995	8.871	9.09311	9.15051	9.12249	9.3569	9.32307	9.34971
7.05	6.88047	6.89083	6.91391	8.0299	8.01558	8.10209	8.60436	8.57703	8.5028	8.89086	8.87259	8.87333	9.0925	9.15168	9.12171	9.3572	9.32308	9.35063
7.06	6.88157	6.89081	6.91401	8.03148	8.01695	8.10164	8.60404	8.57568	8.50234	8.88863	8.87062	8.87223	9.0937	9.15097	9.12003	9.35934	9.3238	9.35135
7.07	6.87877	6.89103	6.91483	8.02934	8.01481	8.10173	8.60491	8.57579	8.50473	8.89244	8.86921	8.87054	9.09344	9.1509	9.1249	9.35594	9.3216	9.35256
7.08	6.87971	6.89264	6.91577	8.03051	8.01618	8.10127	8.60631	8.57588	8.50499	8.89251	8.87132	8.87321	9.09415	9.15104	9.12241	9.35789	9.3238	9.35412
7.09	6.88118	6.89371	6.91608	8.03118	8.0124	8.1022	8.60474	8.57578	8.50423	8.89212	8.87163	8.87116	9.0931	9.15138	9.12413	9.35956	9.32554	9.35159
7.1	6.88158	6.8919	6.91335	8.0302	8.01646	8.10342	8.60369	8.5762	8.50337	8.89188	8.87199	8.87287	9.09094	9.15091	9.12461	9.35771	9.32478	9.35196
7.11	6.8779	6.89232	6.91502	8.03015	8.01291	8.10226	8.60427	8.57866	8.50454	8.89249	8.87163	8.87183	9.09238	9.1537	9.12334	9.36014	9.32505	9.35272
7.12	6.88112	6.89315	6.91546	8.03219	8.01773	8.10377	8.60818	8.57663	8.50525	8.89301	8.87303	8.87189	9.09254	9.15153	9.12354	9.35987	9.32446	9.35324
7.13	6.8804	6.89301	6.9172	8.03409	8.0156	8.10371	8.60617	8.57935	8.50631	8.89242	8.87369	8.87287	9.09669	9.15038	9.12458	9.3594	9.32134	9.35439
7.14	6.8803	6.8925	6.91751	8.03344	8.01754	8.10326	8.60386	8.57954	8.50696	8.89139	8.87092	8.87342	9.09592	9.14878	9.12449	9.36195	9.3266	9.35254
7.15	6.87784	6.89176	6.91621	8.03262	8.01733	8.1033	8.60512	8.57819	8.50731	8.89431	8.87504	8.87284	9.09353	9.1532	9.12658	9.35827	9.32432	9.35338
7.16	6.88089	6.89187	6.91713	8.03242	8.01725	8.10229	8.6061	8.57852	8.5068	8.89307	8.87126	8.8755	9.09359	9.1526	9.12401	9.36255	9.32526	9.35419
7.17	6.8798	6.89218	6.9153	8.03277	8.01718	8.1035	8.60773	8.57946	8.5088	8.89276	8.87353	8.87433	9.09628	9.15371	9.12211	9.36053	9.32481	9.35266
7.18	6.88168	6.89414	6.91747	8.03372	8.01846	8.10299	8.60888	8.57954	8.50653	8.89185	8.87338	8.87566	9.09544	9.15346	9.12495	9.36275	9.32921	9.35458
7.19	6.88178	6.89292	6.91893	8.03348	8.01786	8.10645	8.60922	8.57942	8.50799	8.89278	8.8724	8.8757	9.0937	9.1544	9.12529	9.36324	9.32813	9.35566
7.2	6.88169	6.89305	6.91593	8.0325	8.01655	8.1042	8.6068	8.58092	8.50748	8.89428	8.87097	8.87636	9.09766	9.1557	9.12582	9.35959	9.32543	9.35561
7.21	6.88135	6.8946	6.91753	8.03166	8.01843	8.10452	8.60574	8.5803	8.50861	8.89343	8.87379	8.87608	9.09559	9.1538	9.12783	9.36187	9.32443	9.35965
7.22	6.88229	6.8948	6.9168	8.03225	8.01922	8.10452	8.60628	8.58088	8.50752	8.89266	8.87571	8.87786	9.09476	9.15485	9.12377	9.3627	9.32609	9.35657
7.23	6.88059	6.89591	6.91768	8.03533	8.01897	8.10414	8.60671	8.57895	8.51048	8.89439	8.874	8.87766	9.0962	9.15431	9.12804	9.36197	9.32708	9.35887
7.24	6.88303	6.8948	6.91554	8.03485	8.01941	8.10678	8.60769	8.57918	8.50757	8.8949	8.87318	8.87656	9.09755	9.1557	9.12615	9.36224	9.32742	9.35737
7.25	6.88317	6.89286	6.91731	8.03391	8.0211	8.10555	8.60871	8.58152	8.50894	8.89649	8.87412	8.87775	9.09597	9.15539	9.12528	9.363	9.32941	9.35847
7.26	6.88462	6.89425	6.91938	8.0357	8.01873	8.10586	8.60792	8.58237	8.50742	8.89535	8.87541	8.87766	9.09632	9.15501	9.12951	9.36272	9.3288	9.35764
7.27	6.88184	6.89567	6.91796	8.03528	8.02042	8.10728	8.61004	8.58076	8.50976	8.89652	8.87365	8.87901	9.10052	9.15622	9.12732	9.36275	9.32805	9.35731
7.28	6.88272	6.89451	6.91965	8.03286	8.0195	8.10586	8.60848	8.58135	8.50715	8.89721	8.8751	8.87639	9.09674	9.15586	9.12894	9.36368	9.32683	9.35883
7.29	6.88397	6.89454	6.9181	8.0364	8.02053	8.10619	8.60867	8.58163	8.50847	8.89524	8.87543	8.87617	9.09802	9.15514	9.12583	9.36502	9.32912	9.35937
7.3	6.88164	6.89406	6.91677	8.03414	8.01788	8.10661	8.60989	8.58218	8.50966	8.89892	8.87291	8.87957	9.09901	9.1565	9.12659	9.36628	9.33062	9.35597
7.31	6.88239	6.89532	6.9181	8.03552	8.01923	8.10555	8.60732	8.58218	8.50595	8.89755	8.87373	8.87606	9.09781	9.1555	9.12897	9.3648	9.32984	9.35832
7.32	6.88348	6.89652	6.91799	8.03731	8.02175	8.10797	8.61228	8.58355	8.50928	8.89957	8.87539	8.87847	9.09929	9.15656	9.12886	9.36479	9.3296	9.35791
7.33	6.8817	6.89653	6.91668	8.03651	8.0196	8.105	8.60928	8.58377	8.51022	8.89695	8.87733	8.87775	9.10152	9.15749	9.12947	9.3644	9.33031	9.3575
7.34	6.88505	6.89527	6.91931	8.03604	8.02037	8.10914	8.60981	8.58239	8.51115	8.89719	8.8768	8.87915	9.09851	9.1563	9.12906	9.36667	9.33091	9.35648
7.35	6.8852	6.89511	6.91907	8.03702	8.02034	8.10726	8.61096	8.58353	8.51162	8.89679	8.87855	8.87682	9.09992	9.15559	9.12844	9.36837	9.33005	9.35935
7.36	6.88606	6.89763	6.92032	8.03691	8.02158	8.10831	8.612	8.58319	8.51177	8.89719	8.87532	8.87813	9.09914	9.16068	9.12767	9.36586	9.32992	9.3585
7.37	6.88568	6.8961	6.92029	8.03725	8.02163	8.10752	8.61311	8.58431	8.51183	8.89873	8.87723	8.87908	9.09806	9.1556	9.12902	9.36476	9.33088	9.35897
7.38	6.88465	6.89319	6.92027	8.03731	8.02245	8.10727	8.61231	8.58575	8.51252	8.89784	8.88023	8.87839	9.0996	9.15967	9.13132	9.36181	9.32868	9.36267
7.39	6.88471	6.89655	6.91929	8.03821	8.02387	8.10835	8.61293	8.5831	8.51086	8.89932	8.8793	8.88034	9.10128	9.15885	9.12911	9.36788	9.32969	9.35903
7.4	6.88525	6.89653	6.92027	8.03826	8.02054	8.11232	8.61244	8.58278	8.50991	8.89895	8.88016	8.87705	9.10091	9.15998	9.13191	9.36708	9.33072	9.35787
7.41	6.88457	6.8959	6.92198	8.0391	8.02339	8.10803	8.61339	8.58406	8.5125	8.89945	8.8772	8.88152	9.09993	9.15749	9.13133	9.36642	9.33233	9.36039
7.42	6.88413	6.8966	6.92089	8.03845	8.02406	8.10863	8.61225	8.58237	8.51339	8.90139	8.88006	8.88084	9.10077	9.15967	9.13056	9.36785	9.32935	9.36136
7.43	6.88571	6.89647	6.91876	8.0384	8.02261	8.10927	8.61436	8.58469	8.51481	8.90042	8.87983	8.87979	9.10159	9.15988	9.13146	9.36639	9.3311	9.36121
7.44	6.88422	6.89608	6.9194	8.0398	8.0224	8.11041	8.61425	8.58357	8.5138	8.89979	8.87871	8.88285	9.10444	9.15941	9.13422	9.36857	9.33182	9.36004
7.45	6.88485	6.89538	6.9197	8.03962	8.02436	8.10965	8.61266	8.58575	8.51263	8.90017	8.88049	8.88079	9.10046	9.15927	9.13125	9.36827	9.33231	9.36213
7.46	6.88678	6.89636	6.91809	8.04043	8.02061	8.10984	8.61646	8.5852	8.51568	8.90077	8.88111	8.87982	9.09865	9.16129	9.13333	9.36888	9.33103	9.36049
7.47	6.88392	6.89793	6.92086	8.03925	8.02413	8.1108	8.61557	8.58513	8.51307	8.89961	8.88097	8.88029	9.1026	9.16027	9.13076	9.36747	9.33176	9.36282
7.48	6.88462	6.89919	6.92038	8.03954	8.02302	8.10888	8.61432	8.58583	8.51466	8.90068	8.8807	8.88207	9.10103	9.16055	9.13111	9.36849	9.333	9.36241
7.49	6.88494	6.89784	6.92303	8.03955	8.02415	8.10841	8.61651	8.58601	8.51576	8.89942	8.88121	8.88212	9.10304	9.16077	9.13237	9.37261	9.33409	9.36323
7.5	6.88556	6.89617	6.9222	8.03913	8.02538	8.11237	8.6149	8.5879	8.51562	8.90005	8.88119	8.88236	9.10141	9.16202	9.13482	9.36933	9.33431	9.36315
7.51	6.88758	6.89906	6.92132	8.04045	8.02399	8.11086	8.61564	8.58763	8.51535	8.90164	8.88062	8.88264	9.10403	9.16209	9.13349	9.36975	9.33397	9.36561
7.52	6.88622	6.89768	6.92173	8.04002	8.0251	8.11117	8.61638	8.58707	8.51519	8.90187	8.88136	8.88463	9.10214	9.16211	9.13068	9.36944	9.33389	9.36122
7.53	6.88497	6.89585	6.92348	8.04208	8.02355	8.11197	8.61412	8.58677	8.5161	8.90305	8.88196	8.88435	9.10421	9.16136	9.13468	9.37232	9.33441	9.36179
7.54	6.88505	6.89824	6.92405	8.04243	8.02551	8.11284	8.61724	8.58852	8.51602	8.9007	8.88149	8.88265	9.10363	9.16324	9.13445	9.3696	9.33564	9.36336
7.55	6.88694	6.89805	6.92249	8.04311	8.02618	8.10978	8.61595	8.58672	8.51422	8.90296	8.88289	8.88301	9.10622	9.16364	9.1347	9.37068	9.33541	9.36571
7.56	6.88667	6.89884	6.92331	8.04185	8.02617	8.10998	8.61611	8.58865	8.51536	8.90232	8.88083	8.88493	9.10725	9.16277	9.13865	9.37177	9.33382	9.36498
7.57	6.88525	6.89752	6.92047	8.04169	8.02629	8.11278	8.61731	8.58653	8.51481	8.9018	8.88277	8.88221	9.10273	9.16475	9.13609	9.37226	9.33714	9.36646
7.58	6.88564	6.89847	6.92123	8.04121	8.02565	8.11286	8.61577	8.58967	8.51722	8.90126	8.88164	8.88584	9.10317	9.16299	9.13573	9.37238	9.33569	9.36673
7.59	6.88823	6.89921	6.92251	8.0443	8.02623	8.11353	8.61614	8.58775	8.51795	8.90388	8.88293	8.88264	9.10419	9.16015	9.13642	9.36987	9.33726	9.36374
7.6	6.88704	6.90066	6.92163	8.04147	8.02596	8.11188	8.6175	8.59058	8.51622	8.90389	8.88317	8.88229	9.10604	9.16538	9.13741	9.37226	9.33603	9.36607
7.61	6.88838	6.89998	6.92509	8.0439	8.02661	8.11298	8.61834	8.59035	8.51636	8.90442	8.88353	8.88508	9.10608	9.1628	9.1356	9.37257	9.3353	9.36598
7.62	6.88824	6.89857	6.92234	8.04285	8.02439	8.1149	8.61641	8.58962	8.51602	8.90348	8.8848	8.88323	9.10643	9.16351	9.13716	9.3749	9.33698	9.36564
7.63	6.88875	6.89855	6.9235	8.04354	8.02701	8.11159	8.6152	8.58997	8.51764	8.90017	8.88411	8.88498	9.10626	9.16255	9.13742	9.37415	9.33711	9.36537
7.64	6.88937	6.89898	6.9241	8.04241	8.02725	8.1153	8.61757	8.58903	8.51911	8.90293	8.88377	8.88513	9.10631	9.16439	9.13793	9.37255	9.33705	9.36546
7.65	6.88924	6.89865	6.92388	8.04292	8.02886	8.11461	8.61774	8.58877	8.51931	8.90583	8.88387	8.88435	9.10714	9.16328	9.13517	9.37398	9.3362	9.3656
7.66	6.89053	6.89957	6.9238	8.04308	8.02821	8.11398	8.61993	8.5911	8.51748	8.90278	8.883	8.88596	9.10629	9.16585	9.13943	9.37502	9.3371	9.36764
7.67	6.88821	6.89813	6.92289	8.04265	8.02764	8.11305	8.61818	8.59135	8.51647	8.90448	8.88427	8.88486	9.10719	9.16571	9.13397	9.3741	9.33646	9.36516
7.68	6.88737	6.89913	6.92378	8.04298	8.02959	8.1157	8.61843	8.59233	8.51797	8.90659	8.88456	8.88616	9.10888	9.16226	9.13869	9.37294	9.33537	9.36527
7.69	6.89152	6.90095	6.92537	8.04578	8.02744	8.11504	8.61752	8.59026	8.52168	8.90543	8.88391	8.8862	9.10797	9.16558	9.13597	9.37298	9.33699	9.36799
7.7	6.88873	6.90102	6.92176	8.04468	8.02726	8.11595	8.6181	8.59158	8.51982	8.90768	8.88691	8.88677	9.10764	9.16541	9.13791	9.37483	9.33705	9.36944
7.71	6.88889	6.90343	6.9249	8.04383	8.02891	8.11373	8.61682	8.59021	8.51856	8.90438	8.88329	8.88595	9.10938	9.16563	9.13768	9.37541	9.33781	9.36914
7.72	6.88784	6.90154	6.92471	8.04541	8.02781	8.11642	8.6213	8.59498	8.51932	8.90568	8.88544	8.88982	9.10748	9.16525	9.13817	9.37592	9.33805	9.36904
7.73	6.88962	6.90142	6.92415	8.04357	8.02912	8.11508	8.6203	8.59187	8.51886	8.90744	8.88272	8.88622	9.11022	9.16745	9.14005	9.37248	9.33984	9.36807
7.74	6.88816	6.90045	6.92424	8.04768	8.02835	8.11335	8.62076	8.59453	8.51997	8.90841	8.88836	8.88681	9.10662	9.16581	9.14023	9.37488	9.3386	9.368
7.75	6.88881	6.90256	6.92496	8.04797	8.03093	8.11519	8.62162	8.59125	8.5201	8.9069	8.88704	8.89052	9.10785	9.16784	9.13724	9.37494	9.3386	9.36808
7.76	6.88914	6.90157	6.9258	8.04587	8.02951	8.11459	8.62178	8.5919	8.52337	8.90723	8.88722	8.88768	9.11073	9.16922	9.13944	9.37613	9.33776	9.36776
7.77	6.88934	6.90083	6.92451	8.04545	8.03119	8.11859	8.61798	8.59262	8.52293	8.90528	8.8879	8.88831	9.11028	9.16743	9.1403	9.37722	9.34023	9.37158
7.78	6.88935	6.90115	6.923	8.04655	8.03148	8.11462	8.62225	8.59313	8.52127	8.90625	8.88891	8.88708	9.11074	9.166	9.14044	9.37372	9.34063	9.37024
7.79	6.89059	6.89943	6.92608	8.04742	8.02976	8.11604	8.62079	8.59195	8.52028	8.90691	8.88697	8.88907	9.11054	9.16738	9.14118	9.37676	9.34027	9.36719
7.8	6.88993	6.90269	6.92518	8.04711	8.02928	8.11705	8.62267	8.59601	8.52297	8.9059	8.88724	8.88683	9.11044	9.16685	9.13881	9.37592	9.34064	9.37086
7.81	6.88826	6.9	6.92467	8.04596	8.03072	8.1173	8.62241	8.59197	8.52209	8.90797	8.8881	8.88753	9.10867	9.16891	9.14035	9.37801	9.33917	9.36875
7.82	6.89147	6.90289	6.92519	8.04748	8.02793	8.11587	8.62135	8.59255	8.52115	8.91114	8.88767	8.88679	9.10975	9.16713	9.14149	9.37668	9.33953	9.37071
7.83	6.88849	6.90305	6.92399	8.04665	8.03128	8.11786	8.62077	8.59193	8.5226	8.90822	8.88962	8.89113	9.10761	9.16618	9.13959	9.37664	9.34255	9.37088
7.84	6.89255	6.90192	6.92723	8.047	8.03302	8.1177	8.62151	8.5936	8.521	8.90944	8.89022	8.88793	9.111	9.16856	9.13939	9.37986	9.34072	9.36723
7.85	6.89131	6.90144	6.92552	8.04657	8.03288	8.11737	8.62288	8.59475	8.52242	8.9071	8.88815	8.88921	9.11104	9.17067	9.1415	9.3801	9.3401	9.37391
7.86	6.89113	6.90219	6.92627	8.04621	8.03102	8.11775	8.62232	8.59422	8.52414	8.91082	8.88981	8.88832	9.10973	9.16897	9.14012	9.38093	9.33918	9.37114
7.87	6.89096	6.90309	6.92583	8.04727	8.02993	8.11834	8.62292	8.59499	8.52154	8.90996	8.88859	8.88892	9.10967	9.16983	9.14392	9.37908	9.34153	9.37088
7.88	6.89123	6.90312	6.92692	8.04656	8.02947	8.11872	8.62429	8.5925	8.52082	8.91054	8.89	8.89123	9.11333	9.1681	9.14041	9.3786	9.34301	9.37091
7.89	6.89177	6.90392	6.92718	8.049	8.03341	8.11776	8.62352	8.59475	8.52306	8.90853	8.89077	8.8901	9.11028	9.16858	9.14079	9.3797	9.34275	9.37243
7.9	6.89085	6.9015	6.92872	8.04747	8.03051	8.11819	8.62245	8.59562	8.5219	8.90768	8.8898	8.88955	9.112	9.16768	9.14191	9.37878	9.34499	9.3718
7.91	6.88953	6.90372	6.92704	8.04792	8.03304	8.11873	8.6254	8.59713	8.52435	8.91154	8.89003	8.89023	9.11272	9.17007	9.139	9.38062	9.34187	9.3722
7.92	6.89098	6.90422	6.92924	8.04838	8.0313	8.11947	8.62515	8.59768	8.52247	8.91128	8.89112	8.89056	9.11152	9.16986	9.13957	9.37944	9.34182	9.37166
7.93	6.88971	6.90362	6.92754	8.04863	8.03103	8.11936	8.62521	8.59476	8.52366	8.91047	8.89027	8.89162	9.11028	9.17113	9.14204	9.37744	9.34368	9.37191
7.94	6.89171	6.90326	6.92655	8.04958	8.03357	8.1189	8.62343	8.59734	8.52513	8.90908	8.89253	8.89134	9.11236	9.17126	9.14146	9.38304	9.34038	9.37313
7.95	6.89334	6.90285	6.92791	8.04936	8.03368	8.12096	8.62157	8.59517	8.52389	8.9105	8.89064	8.89145	9.11217	9.1719	9.14332	9.38065	9.34239	9.3724
7.96	6.89317	6.90491	6.92655	8.04816	8.03163	8.11935	8.6243	8.59705	8.52279	8.91355	8.89084	8.88922	9.11309	9.16983	9.1448	9.38136	9.34398	9.37432
7.97	6.89124	6.9007	6.92734	8.04984	8.03471	8.11875	8.6256	8.59562	8.52352	8.91246	8.89064	8.89182	9.11559	9.17001	9.14221	9.38157	9.3427	9.37281
7.98	6.89095	6.90327	6.9271	8.04696	8.03335	8.12006	8.62437	8.59619	8.5245	8.91303	8.8926	8.89262	9.11466	9.17164	9.1424	9.38148	9.34399	9.37182
7.99	6.89433	6.90509	6.92751	8.04854	8.03193	8.12069	8.6256	8.59754	8.52387	8.9121	8.89346	8.89372	9.11254	9.16958	9.14303	9.38213	9.34245	9.37339
8	6.89378	6.90562	6.92756	8.0468	8.03366	8.11989	8.62857	8.59727	8.52404	8.90932	8.89302	8.89104	9.11198	9.17153	9.14245	9.38022	9.344	9.37404
8.01	6.89133	6.9043	6.92674	8.04762	8.03495	8.1195	8.62775	8.59974	8.52508	8.91104	8.89506	8.8917	9.11511	9.1709	9.14389	9.3801	9.34316	9.37255
8.02	6.89315	6.90255	6.92847	8.05057	8.03332	8.11932	8.62618	8.59759	8.52497	8.91329	8.89254	8.8924	9.11146	9.17218	9.14513	9.38164	9.34317	9.37254
8.03	6.8931	6.90463	6.92888	8.04902	8.03601	8.11966	8.62512	8.59729	8.52618	8.91344	8.89091	8.89476	9.1148	9.17286	9.1448	9.3797	9.34373	9.37384
8.04	6.89193	6.90472	6.92743	8.04957	8.03288	8.11937	8.6278	8.59761	8.52555	8.91511	8.89216	8.89441	9.11308	9.17238	9.14515	9.37957	9.34503	9.37351
8.05	6.8951	6.90313	6.92925	8.05059	8.03572	8.11953	8.62729	8.59645	8.52496	8.91227	8.89224	8.8926	9.11473	9.17285	9.14547	9.38185	9.34546	9.37411
8.06	6.89239	6.90468	6.92805	8.04929	8.03271	8.12065	8.62678	8.59815	8.52792	8.91143	8.89363	8.89484	9.11626	9.17157	9.14506	9.38161	9.34501	9.375
8.07	6.89366	6.90463	6.9285	8.05349	8.03538	8.11924	8.62609	8.59843	8.52793	8.91213	8.89094	8.89209	9.1149	9.17212	9.1449	9.38138	9.34422	9.37858
8.08	6.89295	6.90564	6.93114	8.05006	8.03275	8.12112	8.62751	8.60038	8.52454	8.91346	8.891	8.89287	9.11639	9.17209	9.14799	9.38215	9.34488	9.37579
8.09	6.89464	6.90558	6.93138	8.05081	8.03547	8.12132	8.62741	8.60079	8.52692	8.9133	8.89352	8.8943	9.11395	9.17087	9.14529	9.38187	9.34536	9.37812
8.1	6.89179	6.90504	6.92919	8.05195	8.03416	8.12135	8.63009	8.6003	8.52587	8.91485	8.8947	8.89345	9.11446	9.17416	9.14702	9.38392	9.34704	9.37734
8.11	6.89289	6.90635	6.93024	8.05074	8.03868	8.12276	8.62766	8.59963	8.52514	8.91322	8.89428	8.89491	9.11612	9.17222	9.14447	9.38427	9.34668	9.37552
8.12	6.89226	6.90408	6.92895	8.05181	8.036	8.12066	8.62744	8.59957	8.52555	8.91297	8.89433	8.8961	9.11404	9.1729	9.14366	9.38139	9.34274	9.37519
8.13	6.89468	6.90534	6.9305	8.05345	8.03655	8.12317	8.62842	8.601	8.52872	8.91417	8.89316	8.89548	9.11474	9.17311	9.14616	9.38281	9.3438	9.37587
8.14	6.89473	6.90696	6.93057	8.05265	8.03729	8.12294	8.63044	8.60038	8.52928	8.91252	8.89361	8.89448	9.11554	9.17555	9.14653	9.38391	9.34596	9.37636
8.15	6.89264	6.90413	6.93047	8.05173	8.03623	8.12167	8.62885	8.60036	8.52726	8.91393	8.89473	8.89684	9.11858	9.17586	9.14808	9.38551	9.34487	9.37406
8.16	6.89424	6.90462	6.92933	8.05391	8.03689	8.12195	8.62836	8.59803	8.52765	8.91806	8.89666	8.8942	9.11567	9.17494	9.14738	9.38428	9.34682	9.37902
8.17	6.89429	6.90562	6.93269	8.05344	8.03515	8.12148	8.63017	8.5985	8.52692	8.91711	8.89515	8.89546	9.11512	9.17605	9.14513	9.38302	9.34847	9.37841
8.18	6.89727	6.90508	6.93051	8.0531	8.03812	8.12282	8.62827	8.60058	8.5278	8.91599	8.89605	8.89541	9.11622	9.17177	9.14628	9.38203	9.34414	9.37768
8.19	6.89494	6.90607	6.92935	8.0515	8.0373	8.12224	8.62999	8.60081	8.52987	8.91513	8.89922	8.89603	9.11576	9.17139	9.14804	9.38388	9.3471	9.37692
8.2	6.89686	6.906	6.9285	8.05243	8.03889	8.12302	8.62873	8.60227	8.52902	8.91438	8.89559	8.89616	9.11837	9.17696	9.14858	9.38576	9.34605	9.3763
8.21	6.89601	6.90697	6.92941	8.05413	8.03732	8.1246	8.62994	8.60207	8.53018	8.91377	8.89375	8.89614	9.1169	9.1754	9.14583	9.3857	9.34666	9.37838
8.22	6.89699	6.90601	6.93075	8.05395	8.0382	8.12286	8.62962	8.60256	8.52781	8.9145	8.89628	8.89725	9.12001	9.17866	9.14538	9.3853	9.34746	9.37831
8.23	6.89748	6.90505	6.92946	8.05332	8.03888	8.12475	8.63161	8.60303	8.52838	8.91661	8.89541	8.89759	9.1164	9.17811	9.1485	9.38489	9.34298	9.37854
8.24	6.89715	6.90671	6.93278	8.05427	8.03782	8.1244	8.63	8.59998	8.52695	8.91494	8.89693	8.89557	9.11749	9.17557	9.14702	9.38651	9.34876	9.37858
8.25	6.8955	6.90592	6.92995	8.05266	8.03918	8.12475	8.63015	8.60299	8.53112	8.91671	8.89349	8.8941	9.11937	9.17443	9.1496	9.3881	9.34726	9.37879
8.26	6.89545	6.90637	6.92959	8.05305	8.03845	8.12479	8.62938	8.60344	8.52719	8.91654	8.89806	8.89732	9.11727	9.17819	9.14831	9.38648	9.34987	9.37847
8.27	6.89503	6.90551	6.931	8.05298	8.03771	8.12426	8.63208	8.60354	8.53012	8.91899	8.89701	8.89665	9.11914	9.17488	9.14907	9.3843	9.34733	9.37951
8.28	6.89705	6.90753	6.93198	8.05295	8.038	8.12583	8.63154	8.60331	8.53042	8.91404	8.89652	8.8987	9.11969	9.1772	9.15203	9.38552	9.34814	9.38019
8.29	6.89881	6.90853	6.932	8.05463	8.03693	8.12525	8.63333	8.6013	8.52756	8.91739	8.897	8.89729	9.11914	9.17742	9.14744	9.38817	9.34948	9.38237
8.3	6.89622	6.90638	6.93225	8.05407	8.03986	8.12379	8.63305	8.60149	8.53086	8.91683	8.89768	8.89673	9.11864	9.17657	9.14789	9.38801	9.34885	9.37944
8.31	6.89737	6.90652	6.93201	8.05501	8.04006	8.12292	8.6314	8.60221	8.53	8.91941	8.8992	8.89659	9.12023	9.17768	9.14945	9.38643	9.34847	9.38053
8.32	6.89604	6.90947	6.93203	8.05373	8.03742	8.12496	8.63128	8.60291	8.52925	8.91988	8.89733	8.89813	9.12023	9.17656	9.15012	9.38772	9.34966	9.38086
8.33	6.89533	6.90723	6.93151	8.05404	8.03758	8.12665	8.63205	8.6025	8.52936	8.91777	8.8966	8.89748	9.11841	9.17659	9.14912	9.38814	9.34881	9.38177
8.34	6.89821	6.90745	6.92931	8.05435	8.03944	8.12691	8.63309	8.60264	8.5284	8.91711	8.89916	8.89796	9.12094	9.17819	9.14872	9.38855	9.35123	9.38254
8.35	6.89702	6.90855	6.93292	8.0565	8.03919	8.1261	8.63054	8.60286	8.53012	8.91818	8.89972	8.89871	9.11699	9.17625	9.15158	9.38887	9.34963	9.38059
8.36	6.89749	6.90966	6.9327	8.05453	8.03902	8.12627	8.63317	8.60343	8.53163	8.91902	8.9	8.90043	9.11859	9.17793	9.14867	9.38804	9.3485	9.38178
8.37	6.89625	6.90682	6.93067	8.05583	8.03969	8.12523	8.62968	8.60395	8.5337	8.91687	8.8987	8.8997	9.12011	9.17814	9.14881	9.3903	9.34839	9.38294
8.38	6.89811	6.90741	6.93114	8.05527	8.04117	8.1228	8.6309	8.60411	8.53123	8.91632	8.89943	8.90177	9.11944	9.17574	9.14834	9.39036	9.34961	9.38304
8.39	6.89792	6.90881	6.93296	8.0542	8.03826	8.12782	8.63331	8.60373	8.52997	8.91964	8.89843	8.89976	9.12097	9.17794	9.15113	9.38918	9.34876	9.38283
8.4	6.89704	6.90808	6.93375	8.05551	8.04197	8.12659	8.63314	8.60317	8.53147	8.91821	8.90025	8.89944	9.12086	9.1783	9.14972	9.39075	9.35068	9.38162
8.41	6.8957	6.90841	6.93364	8.0569	8.03997	8.12473	8.63513	8.60579	8.53131	8.91847	8.8992	8.90017	9.12142	9.18089	9.15042	9.39034	9.35001	9.37934
8.42	6.89741	6.90813	6.93187	8.05608	8.04157	8.12381	8.63264	8.60402	8.53262	8.92248	8.89842	8.90101	9.12088	9.17843	9.15136	9.3886	9.35019	9.38539
8.43	6.89791	6.91059	6.9324	8.05635	8.04155	8.12816	8.63289	8.60535	8.53178	8.92118	8.90099	8.89754	9.12043	9.17922	9.1497	9.3888	9.34979	9.38379
8.44	6.89808	6.90803	6.9341	8.05584	8.04092	8.12779	8.63664	8.60276	8.53093	8.91702	8.89866	8.90063	9.11931	9.1794	9.15088	9.38838	9.35023	9.38201
8.45	6.89891	6.90878	6.93331	8.05724	8.0413	8.12817	8.63341	8.60542	8.5317	8.91942	8.89956	8.90119	9.12146	9.1803	9.14865	9.39059	9.34859	9.38509
8.46	6.89806	6.9113	6.93334	8.05959	8.04206	8.1282	8.63358	8.6075	8.53108	8.92111	8.90012	8.89853	9.12331	9.18112	9.15137	9.39112	9.35234	9.38387
8.47	6.89908	6.9085	6.93387	8.05657	8.0404	8.12643	8.63429	8.60522	8.53263	8.92134	8.90024	8.90202	9.12121	9.17994	9.15027	9.3898	9.34981	9.38242
8.48	6.89864	6.91069	6.93201	8.05936	8.04393	8.12768	8.63345	8.60434	8.53271	8.92228	8.90231	8.90212	9.12391	9.1809	9.15203	9.39092	9.35007	9.38376
8.49	6.89739	6.90886	6.93159	8.05713	8.04165	8.12795	8.6331	8.60512	8.53192	8.92091	8.89857	8.90006	9.12187	9.18045	9.15293	9.39058	9.35048	9.38406
8.5	6.89703	6.90999	6.9341	8.05984	8.04338	8.12866	8.63406	8.60653	8.5336	8.91977	8.90036	8.90094	9.12012	9.17798	9.1518	9.3925	9.3566	9.38322
8.51	6.90074	6.90936	6.93478	8.0586	8.04156	8.12692	8.63455	8.6077	8.53237	8.91991	8.903	8.90223	9.12261	9.17869	9.15195	9.3919	9.35137	9.3835
8.52	6.89986	6.91105	6.93432	8.05734	8.04164	8.13021	8.63678	8.60599	8.53147	8.91896	8.89886	8.90282	9.12321	9.18144	9.15228	9.39282	9.35162	9.3824
8.53	6.89716	6.91061	6.93584	8.06028	8.04403	8.12834	8.63518	8.60731	8.53254	8.92411	8.90044	8.8998	9.12058	9.18203	9.15135	9.39321	9.35282	9.3863
8.54	6.89885	6.91208	6.93537	8.05757	8.0417	8.12974	8.63643	8.60905	8.53356	8.92168	8.90274	8.90076	9.12018	9.18123	9.15263	9.39077	9.34961	9.38378
8.55	6.9001	6.91006	6.93359	8.05817	8.04404	8.12804	8.63627	8.6064	8.53385	8.92203	8.90057	8.90085	9.12434	9.18104	9.15343	9.39154	9.35173	9.38591
8.56	6.89779	6.91067	6.93229	8.05863	8.04197	8.12836	8.63576	8.60865	8.53356	8.92166	8.9025	8.90285	9.12468	9.18183	9.15225	9.39433	9.35181	9.38722
8.57	6.89788	6.91069	6.93285	8.05881	8.03996	8.12798	8.63694	8.60819	8.53594	8.92031	8.90365	8.9001	9.12469	9.18127	9.15514	9.39484	9.35124	9.38842
8.58	6.89911	6.91134	6.93372	8.05733	8.04375	8.12873	8.63549	8.60963	8.53663	8.92137	8.90339	8.90087	9.12506	9.18015	9.1543	9.39276	9.35444	9.38499
8.59	6.89995	6.91153	6.9344	8.06022	8.04326	8.13063	8.63779	8.6077	8.53336	8.92407	8.90237	8.90363	9.12225	9.18032	9.15363	9.39369	9.35215	9.38619
8.6	6.90043	6.91056	6.93458	8.05884	8.04237	8.12815	8.6387	8.60781	8.53384	8.91988	8.90431	8.90441	9.12333	9.18253	9.15331	9.3948	9.35437	9.38534
8.61	6.90144	6.9138	6.93497	8.05827	8.04507	8.12854	8.63681	8.60845	8.53538	8.91882	8.90463	8.90608	9.12424	9.1828	9.15452	9.39421	9.35261	9.38683
8.62	6.89927	6.9117	6.93601	8.06096	8.04337	8.12899	8.63571	8.608	8.53707	8.92216	8.90077	8.90313	9.12556	9.18231	9.15452	9.39443	9.35338	9.38499
8.63	6.89898	6.91166	6.93483	8.05912	8.04382	8.12866	8.63653	8.60736	8.53369	8.92273	8.90302	8.90267	9.12531	9.18172	9.1534	9.393	9.35172	9.3867
8.64	6.89954	6.9122	6.93386	8.06051	8.04634	8.13067	8.63609	8.60675	8.53536	8.9241	8.90285	8.90603	9.12393	9.18307	9.15314	9.39517	9.35276	9.38735
8.65	6.89983	6.9116	6.93647	8.06097	8.04423	8.13018	8.63794	8.61038	8.53479	8.92089	8.90444	8.9006	9.12606	9.18338	9.156	9.39274	9.35354	9.38619
8.66	6.90054	6.91116	6.93597	8.05941	8.04477	8.12891	8.63559	8.61059	8.53627	8.92066	8.90514	8.90418	9.12574	9.18282	9.15385	9.39458	9.35469	9.38564
8.67	6.89986	6.91073	6.93475	8.06157	8.0462	8.13083	8.63734	8.60841	8.53709	8.91981	8.90357	8.90336	9.12286	9.18258	9.15236	9.39189	9.35508	9.38669
8.68	6.90044	6.91106	6.93485	8.06076	8.04559	8.13062	8.64005	8.60828	8.53545	8.92463	8.90379	8.90566	9.12409	9.18316	9.15492	9.3935	9.35159	9.38753
8.69	6.90129	6.91156	6.93406	8.05851	8.04421	8.12908	8.63788	8.61103	8.53594	8.92163	8.90271	8.90475	9.12532	9.18228	9.15654	9.39397	9.35562	9.38675
8.7	6.90007	6.91198	6.93627	8.0617	8.04411	8.13158	8.63814	8.61061	8.53775	8.91995	8.90374	8.90095	9.12484	9.18291	9.15305	9.39238	9.35531	9.386
8.71	6.902	6.90982	6.93626	8.06119	8.04582	8.13137	8.63804	8.60674	8.53635	8.92501	8.9031	8.90276	9.12674	9.18292	9.15571	9.39543	9.35351	9.3892
8.72	6.90074	6.91107	6.93709	8.06046	8.04441	8.1285	8.63948	8.60943	8.53875	8.92492	8.90336	8.9039	9.12724	9.18402	9.15271	9.39431	9.35509	9.38909
8.73	6.9016	6.91411	6.93445	8.06174	8.04653	8.13058	8.64016	8.60994	8.53595	8.92434	8.90581	8.90481	9.12493	9.18314	9.15319	9.39344	9.35304	9.38811
8.74	6.8995	6.91116	6.93638	8.06319	8.04663	8.13316	8.63898	8.61022	8.53818	8.92463	8.90521	8.90652	9.12301	9.18243	9.15535	9.3958	9.35446	9.3882
8.75	6.89971	6.91357	6.93553	8.06107	8.04677	8.1323	8.63986	8.6095	8.53853	8.92296	8.90535	8.90584	9.126	9.18166	9.15628	9.39708	9.35232	9.38805
8.76	6.90287	6.91317	6.93735	8.06019	8.04679	8.13018	8.63794	8.61117	8.53688	8.92272	8.90435	8.90848	9.1266	9.18464	9.15417	9.3957	9.35474	9.38598
8.77	6.90106	6.91353	6.93496	8.06213	8.04556	8.13144	8.63811	8.61077	8.53612	8.92432	8.90564	8.90554	9.1288	9.18357	9.15542	9.39289	9.35555	9.3887
8.78	6.90093	6.91199	6.9345	8.06281	8.04827	8.13135	8.64003	8.60949	8.53755	8.92178	8.90521	8.90438	9.12713	9.18236	9.15393	9.39558	9.35537	9.38925
8.79	6.90134	6.91266	6.9355	8.0616	8.04506	8.13162	8.64173	8.61075	8.53894	8.92407	8.90559	8.90279	9.1255	9.18517	9.15519	9.39885	9.35702	9.38621
8.8	6.90298	6.91371	6.9383	8.06311	8.04605	8.13068	8.63983	8.61228	8.53883	8.92401	8.90501	8.90587	9.12634	9.18419	9.1542	9.39682	9.35178	9.39207
8.81	6.89979	6.91421	6.93576	8.06032	8.04768	8.133	8.6411	8.61308	8.53757	8.92437	8.90544	8.90689	9.12716	9.18339	9.15652	9.39897	9.35471	9.3913
8.82	6.90275	6.9131	6.93505	8.06369	8.04606	8.13052	8.63949	8.61019	8.53862	8.92574	8.90497	8.90519	9.12514	9.18362	9.1572	9.39786	9.35511	9.38947
8.83	6.90175	6.91278	6.93797	8.06148	8.04871	8.13249	8.63739	8.61193	8.53868	8.92421	8.90633	8.90613	9.12841	9.18366	9.15493	9.39446	9.35378	9.38851
8.84	6.90157	6.91232	6.93678	8.06395	8.047	8.13336	8.63966	8.61194	8.54091	8.92522	8.90582	8.90619	9.12796	9.18293	9.15615	9.39604	9.35548	9.39008
8.85	6.90148	6.91265	6.93974	8.06295	8.04697	8.133	8.64089	8.61321	8.54039	8.92644	8.9071	8.90776	9.12569	9.18606	9.15644	9.39659	9.35467	9.38782
8.86	6.90138	6.91264	6.93833	8.06442	8.04709	8.13444	8.64259	8.61119	8.54164	8.92559	8.90651	8.90822	9.12848	9.18674	9.16002	9.39805	9.35829	9.38951
8.87	6.90198	6.91428	6.9377	8.06457	8.04695	8.1319	8.64198	8.61218	8.54087	8.92806	8.90515	8.90656	9.12889	9.18618	9.1583	9.39446	9.3575	9.38827
8.88	6.90257	6.9126	6.93827	8.06441	8.04709	8.13148	8.64185	8.61236	8.53929	8.9256	8.90461	8.907	9.12844	9.18692	9.15601	9.39917	9.35557	9.38803
8.89	6.90257	6.91428	6.9396	8.06457	8.04952	8.1309	8.64151	8.61281	8.54002	8.92734	8.90646	8.90567	9.12711	9.18487	9.1579	9.39765	9.35632	9.38834
8.9	6.9047	6.91244	6.93648	8.06532	8.04434	8.13526	8.64147	8.61226	8.54008	8.92645	8.90788	8.90858	9.12789	9.1859	9.15775	9.39796	9.35646	9.3885
8.91	6.90408	6.91521	6.93562	8.06389	8.04818	8.13133	8.64132	8.61147	8.53973	8.92718	8.90939	8.90991	9.12768	9.18922	9.15757	9.39793	9.35626	9.38883
8.92	6.90335	6.91466	6.93639	8.06598	8.04947	8.13423	8.64059	8.61351	8.53965	8.92577	8.90648	8.90788	9.12789	9.18651	9.1568	9.39557	9.35652	9.39281
8.93	6.90391	6.91214	6.93889	8.06375	8.04751	8.13523	8.64391	8.61407	8.5376	8.92529	8.90591	8.90841	9.12973	9.18471	9.15763	9.39676	9.35871	9.39368
8.94	6.90115	6.91526	6.9375	8.06296	8.04741	8.13359	8.64147	8.61371	8.53925	8.92838	8.90674	8.90856	9.129	9.18671	9.16046	9.39978	9.35882	9.38871
8.95	6.90439	6.91702	6.93933	8.06435	8.04816	8.1353	8.64217	8.61217	8.5417	8.92881	8.91081	8.90925	9.12702	9.18702	9.15928	9.39744	9.35621	9.39024
8.96	6.90367	6.91521	6.93892	8.06613	8.04787	8.135	8.64153	8.61399	8.54144	8.92724	8.90703	8.90735	9.1304	9.1873	9.15851	9.39942	9.35896	9.39265
8.97	6.90338	6.91551	6.93835	8.0651	8.04884	8.13464	8.64295	8.61252	8.54196	8.92513	8.90714	8.90838	9.12947	9.18804	9.15802	9.3983	9.35866	9.39067
8.98	6.90525	6.9134	6.93936	8.06456	8.05	8.13165	8.64308	8.61083	8.54131	8.92749	8.90925	8.90845	9.12836	9.18764	9.15928	9.39776	9.35674	9.39329
8.99	6.90306	6.91503	6.93948	8.06548	8.04765	8.13156	8.64351	8.61433	8.54173	8.92803	8.90851	8.9097	9.12889	9.18696	9.15971	9.39864	9.35756	9.3917
9	6.90369	6.91665	6.93871	8.06503	8.04954	8.13526	8.64174	8.61432	8.54269	8.92777	8.90811	8.91115	9.13071	9.18469	9.15954	9.40096	9.35937	9.39385
9.01	6.90588	6.91474	6.93762	8.06571	8.04932	8.1361	8.64244	8.61398	8.54347	8.92855	8.90935	8.90835	9.12995	9.18725	9.15951	9.40002	9.35754	9.39183
9.02	6.90458	6.9149	6.93888	8.06769	8.05022	8.13375	8.644	8.61442	8.53952	8.9303	8.90816	8.90773	9.13212	9.18737	9.15686	9.39831	9.35816	9.39407
9.03	6.90473	6.91647	6.94111	8.06624	8.0481	8.13527	8.64294	8.61351	8.54358	8.92719	8.90842	8.91002	9.13051	9.18906	9.16147	9.39807	9.3575	9.39582
9.04	6.90381	6.91277	6.93761	8.06668	8.04923	8.13552	8.64204	8.61502	8.54405	8.9283	8.90948	8.90871	9.13006	9.18966	9.15868	9.39978	9.35481	9.39346
9.05	6.90402	6.91464	6.93979	8.06546	8.04965	8.13452	8.6446	8.61449	8.54104	8.92901	8.91009	8.907	9.13001	9.18658	9.15943	9.40029	9.35888	9.39458
9.06	6.90434	6.91483	6.93798	8.06542	8.05201	8.13599	8.64285	8.61306	8.54309	8.92752	8.91052	8.90946	9.13101	9.18918	9.15839	9.40078	9.35851	9.39371
9.07	6.90555	6.91409	6.93799	8.06464	8.05134	8.13649	8.64449	8.61636	8.54205	8.92916	8.90995	8.91054	9.13198	9.18802	9.15954	9.40091	9.3606	9.39235
9.08	6.90458	6.91523	6.93764	8.06802	8.04974	8.13535	8.64365	8.61184	8.54213	8.92818	8.90859	8.91048	9.13208	9.18887	9.15923	9.40146	9.35964	9.39394
9.09	6.90485	6.91622	6.93892	8.06687	8.05108	8.13552	8.64506	8.61447	8.54455	8.9278	8.91101	8.90716	9.13381	9.18748	9.16035	9.40066	9.36058	9.3943
9.1	6.90703	6.91639	6.94024	8.06892	8.05123	8.13774	8.6444	8.6177	8.54457	8.9291	8.91043	8.90674	9.13077	9.19065	9.1595	9.4024	9.35905	9.3938
9.11	6.90501	6.9152	6.94284	8.06844	8.04961	8.13674	8.64496	8.61578	8.54368	8.92849	8.91169	8.91145	9.13178	9.18972	9.1607	9.3991	9.3606	9.39427
9.12	6.90533	6.91426	6.9387	8.06765	8.05214	8.1376	8.64659	8.61586	8.54508	8.9274	8.9097	8.91232	9.13057	9.1885	9.15996	9.39889	9.3585	9.394
9.13	6.90553	6.91547	6.94059	8.06806	8.05113	8.13612	8.6462	8.61432	8.54077	8.93012	8.90868	8.90885	9.12995	9.18899	9.15984	9.4018	9.36061	9.39477
9.14	6.90522	6.91593	6.94234	8.06633	8.05156	8.13675	8.64282	8.61787	8.54068	8.9301	8.91028	8.91209	9.13213	9.18768	9.16184	9.4032	9.35825	9.39539
9.15	6.90435	6.91757	6.94096	8.06825	8.0505	8.13442	8.6439	8.61322	8.54316	8.92823	8.90838	8.91008	9.13119	9.18928	9.15949	9.40258	9.35748	9.39441
9.16	6.90578	6.91633	6.93813	8.06704	8.05241	8.13929	8.64636	8.61437	8.54238	8.92932	8.90991	8.91287	9.13237	9.18952	9.16085	9.4021	9.35878	9.39317
9.17	6.906	6.91653	6.94	8.06975	8.05426	8.138	8.64592	8.61481	8.54306	8.92938	8.91217	8.91109	9.13311	9.19061	9.16295	9.40029	9.3614	9.39642
9.18	6.90675	6.91544	6.94009	8.07109	8.05223	8.13778	8.64655	8.61478	8.54398	8.93111	8.91058	8.90977	9.12958	9.19206	9.16122	9.40241	9.35929	9.39624
9.19	6.90446	6.91593	6.93934	8.06889	8.0531	8.13663	8.64725	8.61601	8.5431	8.92775	8.91178	8.90912	9.13166	9.18899	9.16204	9.40352	9.35847	9.39464
9.2	6.90647	6.91844	6.94085	8.06718	8.05209	8.13704	8.64756	8.61569	8.54392	8.93071	8.91245	8.91264	9.13095	9.19123	9.16234	9.40451	9.36065	9.39472
9.21	6.90446	6.91666	6.94134	8.06897	8.05122	8.13888	8.64491	8.61678	8.54389	8.93013	8.91308	8.91089	9.13418	9.19126	9.1626	9.40588	9.35924	9.39362
9.22	6.90623	6.91881	6.94026	8.06722	8.05057	8.13654	8.64683	8.61677	8.54613	8.93	8.91377	8.91153	9.13551	9.19379	9.1626	9.40314	9.36058	9.39671
9.23	6.90555	6.9182	6.94204	8.06874	8.05272	8.13606	8.64606	8.61738	8.54458	8.9309	8.90723	8.90939	9.13245	9.19157	9.16142	9.40125	9.36042	9.39467
9.24	6.9055	6.91797	6.94107	8.06864	8.05016	8.13734	8.64867	8.61784	8.54545	8.92866	8.91241	8.91173	9.13088	9.19179	9.16091	9.40236	9.3593	9.39452
9.25	6.90719	6.91658	6.94266	8.0699	8.05311	8.13984	8.64579	8.61672	8.54239	8.93078	8.91162	8.90855	9.13238	9.19074	9.15951	9.40299	9.35991	9.39548
9.26	6.90541	6.91637	6.94029	8.06975	8.052	8.13839	8.64905	8.6178	8.54359	8.9309	8.91154	8.91263	9.13445	9.19065	9.16165	9.40251	9.36104	9.39598
9.27	6.90574	6.91668	6.94036	8.06888	8.05324	8.13796	8.64631	8.61824	8.54538	8.92944	8.91333	8.91027	9.13093	9.19262	9.16384	9.40383	9.3627	9.39444
9.28	6.90734	6.91733	6.94142	8.06895	8.05313	8.14033	8.64739	8.61878	8.54435	8.93109	8.91082	8.91124	9.13445	9.19018	9.16277	9.40361	9.36219	9.39677
9.29	6.90502	6.9171	6.94111	8.06915	8.05253	8.13819	8.64639	8.61514	8.54489	8.93274	8.91131	8.91135	9.13275	9.19211	9.16467	9.40412	9.36103	9.39701
9.3	6.90824	6.91621	6.94216	8.06949	8.05176	8.13962	8.64839	8.6174	8.546	8.92964	8.91197	8.9114	9.13443	9.1906	9.1599	9.40396	9.36272	9.39744
9.31	6.90769	6.91584	6.94079	8.06878	8.05355	8.13947	8.64662	8.61874	8.54457	8.93029	8.91358	8.91249	9.1334	9.19314	9.16156	9.40435	9.36223	9.39758
9.32	6.90505	6.91761	6.94117	8.0718	8.05409	8.13878	8.64779	8.61737	8.54422	8.93161	8.91411	8.91312	9.13319	9.19129	9.1641	9.40503	9.36309	9.39778
9.33	6.90757	6.91679	6.94371	8.07064	8.05472	8.13982	8.64917	8.61764	8.54531	8.92884	8.91189	8.91113	9.13519	9.19502	9.16353	9.40428	9.36084	9.39731
9.34	6.90775	6.9173	6.94125	8.07043	8.05189	8.1396	8.64806	8.61902	8.54438	8.93322	8.91172	8.91246	9.13317	9.19187	9.16188	9.40433	9.3617	9.39659
9.35	6.90887	6.919	6.94104	8.0689	8.05328	8.13868	8.648	8.61991	8.54477	8.93149	8.91112	8.91276	9.13494	9.19189	9.16044	9.40418	9.36318	9.39784
9.36	6.90691	6.91833	6.94271	8.07255	8.05512	8.14108	8.6473	8.61803	8.54628	8.93316	8.91381	8.91292	9.13645	9.19177	9.16057	9.40439	9.36285	9.39551
9.37	6.90686	6.91837	6.94217	8.07072	8.05372	8.13676	8.64757	8.61945	8.54556	8.93242	8.91404	8.91162	9.13549	9.1916	9.16268	9.40581	9.36387	9.39879
9.38	6.90826	6.91623	6.94483	8.07027	8.05391	8.13887	8.64827	8.62001	8.54641	8.93342	8.91088	8.91187	9.13673	9.19304	9.16201	9.40545	9.36434	9.39829
9.39	6.9073	6.92034	6.94116	8.06856	8.05498	8.14089	8.6473	8.61827	8.54455	8.93067	8.91185	8.91401	9.13517	9.19178	9.16243	9.40694	9.36436	9.39618
9.4	6.90994	6.91776	6.94311	8.07329	8.05412	8.14002	8.64744	8.61778	8.54497	8.93133	8.91128	8.91401	9.1342	9.19312	9.16359	9.40703	9.36264	9.39751
9.41	6.90675	6.91662	6.94113	8.07185	8.05577	8.13965	8.64675	8.61992	8.54484	8.93184	8.91339	8.91299	9.13393	9.19335	9.16335	9.40448	9.36281	9.39938
9.42	6.90838	6.91593	6.93957	8.07259	8.05433	8.1395	8.64767	8.62107	8.5474	8.93148	8.91367	8.91439	9.13489	9.19188	9.16624	9.40801	9.3633	9.39753
9.43	6.90741	6.91811	6.9456	8.0715	8.05506	8.14151	8.65053	8.62039	8.54606	8.93046	8.91669	8.91278	9.13666	9.19232	9.16321	9.40593	9.36048	9.39798
9.44	6.90905	6.91919	6.9431	8.07116	8.0558	8.14	8.65051	8.6179	8.54517	8.92899	8.91401	8.91381	9.13417	9.19199	9.16568	9.40714	9.36133	9.39662
9.45	6.90828	6.91886	6.94311	8.07161	8.05771	8.14076	8.649	8.61802	8.54771	8.93625	8.91458	8.91181	9.13672	9.19306	9.1629	9.40682	9.36393	9.39855
9.46	6.90941	6.91855	6.94283	8.0729	8.054	8.13897	8.64798	8.62128	8.54762	8.93173	8.91555	8.91252	9.13713	9.19462	9.16264	9.4063	9.36399	9.3978
9.47	6.91133	6.91787	6.94273	8.07237	8.05456	8.14057	8.64862	8.62322	8.54603	8.93102	8.91414	8.91452	9.13558	9.19011	9.16621	9.40939	9.36279	9.39731
9.48	6.90875	6.91932	6.94419	8.0746	8.05667	8.14164	8.64857	8.62164	8.54616	8.93251	8.91415	8.91325	9.13741	9.19428	9.16393	9.40488	9.36193	9.39853
9.49	6.9095	6.91872	6.94422	8.07337	8.05577	8.14264	8.64894	8.62184	8.54716	8.93194	8.91309	8.91274	9.13674	9.19226	9.1645	9.40727	9.36299	9.39852
9.5	6.90627	6.92022	6.94138	8.07259	8.05399	8.14067	8.65267	8.62037	8.54688	8.9334	8.91525	8.91404	9.13913	9.19319	9.16442	9.40891	9.36445	9.39755
9.51	6.90964	6.92103	6.94227	8.07423	8.05402	8.1403	8.6482	8.61983	8.54895	8.93272	8.91698	8.91232	9.13781	9.19534	9.1643	9.40638	9.36464	9.39937
9.52	6.90894	6.91832	6.94414	8.07346	8.05417	8.13982	8.64903	8.61912	8.54767	8.93289	8.916	8.91201	9.13363	9.19325	9.16705	9.40873	9.36441	9.3998
9.53	6.90958	6.92017	6.94438	8.07301	8.05732	8.14257	8.6508	8.62129	8.54661	8.93396	8.9171	8.91511	9.13672	9.19242	9.16636	9.40999	9.36513	9.39982
9.54	6.90948	6.92182	6.94255	8.07395	8.05818	8.14159	8.65062	8.61968	8.54702	8.93251	8.91565	8.91461	9.13696	9.19172	9.16475	9.40701	9.36379	9.39794
9.55	6.90872	6.92011	6.9422	8.07242	8.05529	8.14272	8.65164	8.62183	8.5476	8.93399	8.91658	8.91139	9.13774	9.19437	9.16523	9.40971	9.36254	9.39838
9.56	6.90966	6.92133	6.9427	8.07425	8.05742	8.14035	8.65068	8.61946	8.54605	8.93379	8.91749	8.91505	9.13533	9.19454	9.16836	9.4089	9.36343	9.39998
9.57	6.90937	6.92166	6.94282	8.07212	8.05929	8.14337	8.65093	8.62278	8.54972	8.93476	8.91583	8.91664	9.13569	9.19317	9.16791	9.4083	9.36677	9.39815
9.58	6.9101	6.92286	6.94417	8.07192	8.05866	8.1426	8.65203	8.62058	8.548	8.93162	8.91659	8.91799	9.13692	9.19447	9.16415	9.40789	9.36263	9.39915
9.59	6.9089	6.92019	6.94705	8.07415	8.05759	8.13947	8.65004	8.62225	8.54768	8.93303	8.91765	8.91312	9.13651	9.19406	9.16343	9.41035	9.36333	9.40026
9.6	6.91103	6.92114	6.94528	8.07644	8.05791	8.14282	8.65112	8.62097	8.54729	8.93487	8.91575	8.91394	9.13726	9.19359	9.1667	9.40849	9.36288	9.39904
9.61	6.909	6.92095	6.94397	8.07383	8.05564	8.14101	8.65109	8.62168	8.54704	8.93711	8.91534	8.91571	9.13801	9.19555	9.16481	9.40976	9.36558	9.40025
9.62	6.90833	6.91976	6.94351	8.0746	8.05693	8.14266	8.64958	8.61989	8.54746	8.93686	8.91737	8.91536	9.13555	9.19691	9.16641	9.40848	9.36427	9.39994
9.63	6.91066	6.92185	6.94593	8.07256	8.05749	8.14187	8.65259	8.62066	8.54666	8.93606	8.91815	8.91575	9.13763	9.19593	9.16628	9.40829	9.36591	9.39849
9.64	6.91035	6.92045	6.94487	8.0733	8.05862	8.14417	8.65173	8.62086	8.54627	8.93712	8.9152	8.91573	9.1378	9.1967	9.1648	9.40989	9.36406	9.40204
9.65	6.90891	6.91991	6.94488	8.07375	8.05677	8.14444	8.65383	8.62183	8.5491	8.93642	8.91447	8.91595	9.13786	9.19509	9.16311	9.41064	9.36574	9.39982
9.66	6.91124	6.92	6.94386	8.0724	8.05736	8.14525	8.65087	8.62075	8.54849	8.93471	8.91816	8.9141	9.13755	9.19559	9.16496	9.40956	9.36492	9.401
9.67	6.91033	6.91997	6.94495	8.07465	8.05797	8.14407	8.65165	8.62243	8.54761	8.93748	8.91675	8.91595	9.13861	9.19471	9.16528	9.40733	9.36392	9.39984
9.68	6.91059	6.92177	6.94289	8.07405	8.05826	8.1441	8.6523	8.62199	8.55044	8.93485	8.91807	8.91629	9.13815	9.19732	9.16457	9.409	9.36415	9.39994
9.69	6.91118	6.92089	6.94545	8.0749	8.0586	8.1438	8.65211	8.62418	8.5505	8.93553	8.91551	8.91446	9.13929	9.19309	9.16468	9.40989	9.36633	9.40197
9.7	6.91026	6.9192	6.94511	8.07692	8.05864	8.14321	8.651	8.62215	8.55064	8.93531	8.91588	8.91765	9.13759	9.19785	9.16775	9.40918	9.36615	9.4032
9.71	6.9106	6.92087	6.94483	8.07453	8.05713	8.14408	8.65312	8.62446	8.54646	8.93576	8.91523	8.91726	9.13701	9.19528	9.1657	9.41116	9.36722	9.40024
9.72	6.90897	6.92029	6.94515	8.07583	8.05902	8.14483	8.65231	8.6242	8.54769	8.93319	8.91582	8.91641	9.13902	9.19564	9.16766	9.40853	9.36603	9.40001
9.73	6.90912	6.9196	6.94472	8.07696	8.05956	8.14386	8.65339	8.62376	8.55087	8.93687	8.91589	8.91673	9.1391	9.19437	9.16732	9.40948	9.36408	9.40409
9.74	6.90878	6.92243	6.94607	8.07497	8.05714	8.14417	8.65379	8.61935	8.54984	8.93779	8.91916	8.91882	9.13938	9.19701	9.16866	9.41064	9.36603	9.40125
9.75	6.90972	6.91911	6.94412	8.07476	8.05906	8.14462	8.65246	8.62285	8.55055	8.93565	8.91702	8.91812	9.13753	9.19437	9.16757	9.40923	9.36661	9.40257
9.76	6.91153	6.92324	6.94417	8.07668	8.0576	8.1456	8.65235	8.62203	8.54926	8.93534	8.91692	8.9174	9.13684	9.19692	9.16697	9.40885	9.36597	9.40331
9.77	6.91186	6.92133	6.94451	8.0757	8.05656	8.14404	8.65294	8.62322	8.54878	8.93513	8.91649	8.91636	9.13953	9.19652	9.1677	9.40952	9.36641	9.40309
9.78	6.90981	6.92018	6.94432	8.07631	8.05828	8.14467	8.6534	8.62401	8.5505	8.93888	8.91899	8.91719	9.14058	9.19701	9.16705	9.40898	9.3657	9.40038
9.79	6.91044	6.92161	6.94475	8.07586	8.05704	8.14359	8.65279	8.62399	8.55291	8.93501	8.9192	8.91835	9.14004	9.19428	9.16819	9.41035	9.3666	9.402
9.8	6.91003	6.92197	6.94479	8.07468	8.05998	8.14609	8.65409	8.62184	8.55239	8.93516	8.92042	8.91771	9.13735	9.19712	9.16995	9.41137	9.3668	9.40361
9.81	6.91248	6.92284	6.94619	8.07616	8.06098	8.14382	8.65586	8.62522	8.55094	8.93737	8.91876	8.91632	9.13838	9.19596	9.16744	9.41023	9.3659	9.40204
9.82	6.91097	6.92207	6.94469	8.07578	8.05808	8.14255	8.65416	8.62562	8.55042	8.93607	8.91759	8.9181	9.13817	9.19959	9.17151	9.41148	9.36576	9.40266
9.83	6.91118	6.92357	6.94426	8.07518	8.0593	8.14274	8.65392	8.6258	8.54938	8.93848	8.91744	8.91867	9.13893	9.19767	9.16839	9.41237	9.36705	9.40229
9.84	6.91191	6.92034	6.94343	8.07583	8.05954	8.14408	8.65391	8.62619	8.5489	8.93731	8.91666	8.9153	9.14008	9.19865	9.16967	9.41231	9.36418	9.40265
9.85	6.91185	6.92221	6.94485	8.07676	8.0613	8.14296	8.65384	8.62438	8.54968	8.93604	8.91891	8.91747	9.1387	9.19652	9.16936	9.41081	9.36493	9.4044
9.86	6.90927	6.92241	6.94561	8.07603	8.05884	8.14381	8.65392	8.62584	8.54987	8.93821	8.91884	8.91932	9.13856	9.19597	9.16769	9.41219	9.36648	9.40303
9.87	6.91289	6.92346	6.94645	8.0757	8.05818	8.14549	8.65362	8.62404	8.55154	8.94066	8.91814	8.91818	9.13998	9.19653	9.16724	9.41084	9.36929	9.40398
9.88	6.91119	6.92361	6.94648	8.07747	8.06031	8.14503	8.65468	8.62635	8.54999	8.93658	8.91835	8.91756	9.14018	9.19526	9.16855	9.4115	9.3684	9.4036
9.89	6.90894	6.92387	6.94554	8.07597	8.06015	8.14573	8.65515	8.62399	8.55306	8.93716	8.91773	8.91762	9.13863	9.19705	9.1692	9.41101	9.368	9.40284
9.9	6.90986	6.92197	6.94752	8.07753	8.06073	8.14281	8.65124	8.62462	8.54936	8.93881	8.92008	8.91793	9.14071	9.20035	9.16877	9.41287	9.36855	9.40078
9.91	6.91162	6.92285	6.94552	8.07791	8.05965	8.14672	8.65493	8.62351	8.55291	8.93675	8.91781	8.91666	9.14066	9.19607	9.16888	9.41153	9.36789	9.40393
9.92	6.91183	6.92086	6.9468	8.07527	8.06077	8.1446	8.65297	8.6262	8.55259	8.93888	8.91956	8.91789	9.14114	9.19857	9.16791	9.41455	9.36828	9.40326
9.93	6.9108	6.92198	6.94834	8.07669	8.06102	8.14722	8.65542	8.6276	8.55019	8.938	8.91641	8.91834	9.14026	9.20003	9.17008	9.41319	9.36796	9.40498
9.94	6.91329	6.92026	6.94647	8.07841	8.0593	8.14437	8.65811	8.62444	8.55093	8.93811	8.91802	8.91817	9.14003	9.19806	9.16957	9.41163	9.36748	9.40473
9.95	6.9105	6.92178	6.94694	8.07724	8.06034	8.1445	8.65535	8.6241	8.55205	8.93597	8.91848	8.91875	9.14099	9.19792	9.16992	9.41344	9.36656	9.40446
9.96	6.91175	6.9224	6.94561	8.07926	8.06041	8.14787	8.6536	8.62811	8.55133	8.94011	8.92033	8.91905	9.14071	9.19805	9.16924	9.41065	9.36741	9.40551
9.97	6.91223	6.92016	6.94869	8.07871	8.06196	8.14852	8.65627	8.62641	8.55389	8.93839	8.91888	8.91939	9.14029	9.19806	9.16625	9.41228	9.36721	9.40171
9.98	6.91125	6.92342	6.94497	8.07845	8.06024	8.1469	8.65618	8.62553	8.55142	8.93774	8.91902	8.91776	9.14071	9.19713	9.16992	9.41159	9.36965	9.40552
9.99	6.9115	6.92241	6.94577	8.07858	8.0618	8.14611	8.65728	8.6258	8.55354	8.93816	8.91989	8.92038	9.14037	9.19749	9.16845	9.41159	9.36812	9.40443
10	6.91382	6.92149	6.94659	8.08056	8.06286	8.14713	8.65652	8.62482	8.55195	8.93848	8.92093	8.91996	9.13998	9.1969	9.17091	9.41208	9.36837	9.40316

## Sheet: Fig 3H
Time(s)
0	1.00128
10	1.00751
20	0.993931
30	1.03617
40	1.01719
50	1.01737
60	1.0342
70	1.00998
80	0.991256
90	0.966139
100	0.970474
110	1.0076
120	1.00893
130	0.984222
140	0.961312
150	0.978422
160	0.991034
170	1.098
180	1.44058
190	1.78095
200	2.1158
210	2.46855
220	2.74412
230	2.98856
240	3.11561
250	3.1988
260	3.24915
270	3.36197
280	3.49405
290	3.38798
300	2.60665
310	2.30832
320	2.01455
330	1.80157
340	1.66734
350	1.67259
360	1.58865
370	1.5368
380	1.50508
390	0.99399
400	0.985131
410	1.03632
420	1.70912
430	2.2072
440	2.68208
450	3.7105
460	3.82721
470	4.16572
480	4.32586
490	4.42732
500	4.41524
510	4.43099
520	4.5275
530	4.41293
540	3.79084
550	2.80048
560	2.21288
570	1.72753
580	1.58776
590	1.43375
600	1.40848
610	1.01944
620	0.990825
630	0.9838
640	1.00593
650	1.4115
660	3.83966
670	4.70584
680	5.04592
690	5.42635
700	5.59058
710	5.77475
720	5.80823
730	5.82517
740	5.84989
750	5.80246
760	5.73605
770	4.22528
780	2.93009
790	2.64391
800	2.57153
810	2.20813
820	1.66632
830	1.37828
840	1.25069
850	1.18636
860	1.1425
870	1.10362
880	0.976974
890	1.65533
900	4.18496
910	8.31366
920	9.75358
930	10.7957
940	11.1906
950	11.3768
960	11.4562
970	11.5708
980	11.5633
990	11.6502
1000	11.6668
1010	7.98597
1020	3.48777
1030	3.12838
1040	2.38141
1050	1.77053
1060	1.53883
1070	1.36247
1080	1.25826
1090	1.16571
1100	1.15821
1110	1.15294
1120	0.945329
1130	1.14544
1140	4.54617
1150	8.89753
1160	10.7323
1170	11.6824
1180	11.9473
1190	11.9449
1200	11.9846
1210	11.8842
1220	11.9638
1230	11.7884
1240	11.7948
1250	3.85005
1260	1.40707
1270	2.4965
1280	2.18553
1290	1.76737
1300	1.43075
1310	1.32802
1320	1.17444
1330	1.09876
1340	1.08403
1350	1.06641
1360	1.03245
1370	0.997456
1380	1.04997
1390	0.97137
1400	0.996016
1410	1.00307
1420	0.992617
1430	0.986826
1440	0.985329
1450	0.951378
1460	0.940102
1470	0.970811
1480	0.939017

## Sheet: Fig 3I
[K+] mM	GINKO1						GINKO2
5	1.68958	1.95375	1.8732	1.73441	1.02025	1.05192	2.03093	3.15995	3.09748	3.35567	3.73808	2.12636	3.25675	1.9974	1.9481	3.12095
10	1.50077	1.77229	1.64437	1.33201	0.665325	1.10023	3.67429	4.91147	4.11518	5.94956	6.3001	2.48925	5.9289	3.55311	3.51071	4.87923
20	1.53882	1.95067	1.7008	1.22359	0.536497	1.50426	5.16006	7.34353	4.67011	10.1869	9.30291	2.06454	9.34259	5.55498	5.34741	7.41575
50	1.66358	2.15758	1.736	1.33208	0.615323	3.47717	7.35283	13.2139	6.13482	42.4463	36.4129	4.37782	20.1427	7.09596	6.91474	14.5997
100	0.910276	0.990211	0.900817	0.886183	0.275114	5.19266	7.94409	16.7324	4.90847	45.4223	43.3897	4.0962	19.9061	6.86777	7.45791	13.9292
	Numbers above are the ratios of peak brightness over the baseline brightness measured by Fiji per region of interest.
Data for the inset
[K+] mM	GINKO1
0.1	0.07923	0.073132	0.119559	0.128742	0.123583	0.084382	0.030752	0.016878	0.022148	0.056726	0.0082	0.006729	0.021938	0.043885	0.059472	0.110615	0.254443
0.5	0.229227	0.216567	0.274935	0.283436	0.181684	0.297891	0.084184	0.074331	0.072296	0.250613	0.059376	0.081007	0.123058	0.204558	0.233768	0.229996	0.297825
2	0.715443	0.682874	0.744974	0.722569	0.518362	0.91196	0.238463	0.227363	0.231612	0.820313	0.249115	0.276956	0.262888	0.805671	0.831802	0.807769	0.881449
10	0.618389	0.577679	0.667923	0.660828	0.34466	0.827118	0.135954	0.152807	0.167533	0.722737	0.203994	0.183694	0.174127	0.726741	0.756554	0.689904	0.736198
50	1.72418	1.76082	1.42566	1.5241	1.60702	0.82177	0.50287	0.591544	0.749484	3.02709	0.661097	0.625081	0.572856	0.394623	0.669488	0.320222	0.355097

[truncated: 25 more sheets: Fig 4B, Fig 4C, Fig 4D, Fig 5B, Fig 5C, Fig 6D, Fig 6E, Fig 6F, Fig 6G, Fig 7B, Fig 7C, Fig 7D, Fig 7E, Fig S2 E295 variants, Fig S5A, Fig S5B, Fig S6 ion competition, Fig S7 E.coli Growth rate, Fig S8 Root elongation, Fig S9A …]
